# Supplementary material for: ﻿Resurrection of the genus Homostylium Nees for the former Aster ser. Albescentes Y.Ling (Astereae, Asteraceae), with an updated generic synopsis
Source: PhytoKeys. 2025 Jun 17;259:27–66. doi: 10.3897/phytokeys.259.155606 (PMC12239000; doi:10.3897/phytokeys.259.155606)
Supplement: XML Treatment for Homostylium [file phytokeys.259.155606-treatment1.xml]

<!DOCTYPE tp:taxon-treatment
  PUBLIC "-//TaxonX//DTD Taxonomic Treatment Publishing DTD v0 20100105//EN" "tax-treatment-NSO.dtd">
<tp:taxon-treatment xmlns:tp="http://www.plazi.org/taxpub"><tp:treatment-meta><kwd-group><label>Taxon classification</label><kwd>
                <named-content content-type="kingdom">Plantae</named-content>
              </kwd><kwd>
                <named-content content-type="order">Asterales</named-content>
              </kwd><kwd>
                <named-content content-type="family">Asteraceae</named-content>
              </kwd></kwd-group><mixed-citation publication-type="journal"><person-group><name><surname>Chen</surname><given-names>Xinyu</given-names></name><name><surname>Fu</surname><given-names>Zhixi</given-names></name></person-group><article-title>﻿Resurrection of the genus <italic><tp:taxon-name><tp:taxon-name-part taxon-name-part-type="genus" reg="Homostylium">Homostylium</tp:taxon-name-part></tp:taxon-name></italic> Nees for the former <italic><tp:taxon-name><tp:taxon-name-part taxon-name-part-type="genus" reg="Aster">Aster</tp:taxon-name-part></tp:taxon-name></italic> ser. <italic><tp:taxon-name><tp:taxon-name-part taxon-name-part-type="genus" reg="Aster"/><tp:taxon-name-part taxon-name-part-type="series" reg="Albescentes">Albescentes</tp:taxon-name-part></tp:taxon-name></italic> Y.Ling (<tp:taxon-name><tp:taxon-name-part taxon-name-part-type="tribe">Astereae</tp:taxon-name-part></tp:taxon-name>, <tp:taxon-name><tp:taxon-name-part taxon-name-part-type="family">Asteraceae</tp:taxon-name-part></tp:taxon-name>), with an updated generic synopsis</article-title><source>PhytoKeys</source><day>17</day><month>06</month><year>2025</year><volume>259</volume><fpage>27</fpage><lpage>66</lpage><pub-id pub-id-type="doi">10.3897/phytokeys.259.155606</pub-id></mixed-citation></tp:treatment-meta><tp:nomenclature><label>﻿</label><tp:taxon-name>
              <object-id xmlns:xlink="http://www.w3.org/1999/xlink" content-type="arpha" xlink:type="simple">72634C37-8E13-5792-9AE1-FB892FA95A7C</object-id>
              <tp:taxon-name-part taxon-name-part-type="genus" reg="Homostylium">Homostylium</tp:taxon-name-part>
            </tp:taxon-name><tp:taxon-authority>Nees, Del. Sem. Hort. Bot. Vratisl. 3. 1844, emend. Z.X.Fu</tp:taxon-authority><tp:nomenclature-citation-list><tp:nomenclature-citation><tp:taxon-name>
                  <tp:taxon-name-part taxon-name-part-type="genus" reg="Aster"/>
                  <tp:taxon-name-part taxon-name-part-type="infraspecific-rank"/>
                  <tp:taxon-name-part taxon-name-part-type="series" reg="Albescentes"/>
                </tp:taxon-name><comment>= <tp:taxon-name><tp:taxon-name-part taxon-name-part-type="genus" reg="Aster">Aster</tp:taxon-name-part><tp:taxon-name-part taxon-name-part-type="infraspecific-rank">ser.</tp:taxon-name-part><tp:taxon-name-part taxon-name-part-type="series" reg="Albescentes">Albescentes</tp:taxon-name-part></tp:taxon-name> Y.Ling, Fl. Reipubl. Popularis Sin. 74: 357. 1985. </comment></tp:nomenclature-citation><tp:nomenclature-citation><tp:taxon-name>
                  <tp:taxon-name-part taxon-name-part-type="genus" reg="Sinosidus"/>
                </tp:taxon-name><comment>= <tp:taxon-name><tp:taxon-name-part taxon-name-part-type="genus" reg="Sinosidus">Sinosidus</tp:taxon-name-part></tp:taxon-name> G.L.Nesom, Phytoneuron 2020-64: 12. 2020. </comment></tp:nomenclature-citation></tp:nomenclature-citation-list></tp:nomenclature><tp:treatment-sec sec-type="material" id="SECID0EOPAG"><title>Type.</title><p><italic><tp:taxon-name><tp:taxon-name-part taxon-name-part-type="genus" reg="Homostylium">Homostylium</tp:taxon-name-part><tp:taxon-name-part taxon-name-part-type="species" reg="cabulicum">cabulicum</tp:taxon-name-part></tp:taxon-name></italic> (Lindl.) Nees.</p></tp:treatment-sec><tp:treatment-sec sec-type="description" id="SECID0E6PAG"><title>Description.</title><p>Perennial shrubs. <bold><italic>Stems</italic></bold> erect to spreading, profusely branched. <bold><italic>Leaves</italic></bold> alternate, leathery, subleathery, herbaceous, or chartaceous, basal leaves withering at flowering, middle cauline leaves ovate, lanceolate to linear; margins entire to remotely apiculate, serrulate, or coarsely serrate, revolute or flat; adaxially glabrous or sparsely appressed pubescent; abaxially closely gray- to white-tomentose or sometimes glabrous, sometimes glandular beneath the tomentum with sessile, resinous glands. <bold><italic>Capitula</italic></bold> pedunculate, solitary or in corymbose or paniculate-corymbose inflorescences at branch tips. <bold><italic>Involucres</italic></bold> campanulate, cylindrical or obconic, 5–9 mm wide (pressed). <bold><italic>Phyllaries</italic></bold> in 3–5-seriate, imbricate, strongly graduate, keeled, oblong, ovate, ovate-lanceolate to lanceolate, glabrous to nearly glabrous, or sparsely short pubescence, tomentum; margins membranaceous or scarious, sometimes ciliate, abaxially herbaceous or sometimes leathery. <bold><italic>Florets</italic></bold> heteromorphic, numerous, outer ray florets 1-seriate, pistillate, white, pink, or violet-blue, lamina 3-lobed, glabrous, glabrescent, sparsely filiform-pilose or puberulent; central disc florets numerous, bisexual, yellow, tubes glabrous or sparsely to moderately pilosulous basally or apically, limb 5- lobed, lobes equal or unequal, glabrous or sparsely puberulent, sometimes glandular. <bold><italic>Anthers</italic></bold> linear, base obtuse, subauriculate, or caudate, apical appendage lanceolate. <bold><italic>Styles</italic></bold> glabrous or distally papillate; bifid in disc florets, branches linear, abaxially glabrous or sparsely papillate, adaxially two stigmatic lines of densely papillate cells from base to appendages; apical sterile appendages triangular or lanceolate, papillate; filiform in ray florets, not bifid. <bold><italic>Receptacles</italic></bold> flat or convex to conic, alveolate, sometimes lacerate, epaleate, glabrous. <bold><italic>Pappus</italic></bold> persistent, white, straw-colored, or reddish-brown, with numerous subequal strigose bristles, outer layer extremely short strigose bristles. <bold><italic>Achenes</italic></bold> white, straw-colored, tan, or reddish brown, compressed, fusiform, cylindrical, oblong, or obovoid, strigillose, (3-)5–8-ribbed, pilose, pubescent, or glandular-pubescent.</p></tp:treatment-sec><tp:treatment-sec sec-type="distribution" id="SECID0E1RAG"><title>Distribution.</title><p>6 of 7 species endemic to SW China. Only <italic><tp:taxon-name><tp:taxon-name-part taxon-name-part-type="genus" reg="Homostylium">Homostylium</tp:taxon-name-part><tp:taxon-name-part taxon-name-part-type="species" reg="albescens">albescens</tp:taxon-name-part></tp:taxon-name></italic> distributed widely in SW China and the Himalayan region (Nepal, Bhutan, India, Myanmar, Bangladesh, and Kashmir) (Fig. <xref ref-type="fig" rid="F1">1</xref>).</p><fig id="F1" position="float" orientation="portrait"><object-id xmlns:xlink="http://www.w3.org/1999/xlink" content-type="doi" xlink:type="simple">10.3897/phytokeys.259.155606.figure1</object-id><object-id xmlns:xlink="http://www.w3.org/1999/xlink" content-type="arpha" xlink:type="simple">12D23797-691F-5CDD-AF6B-A41B97EAE71F</object-id><label>Figure 1.</label><caption><p>Distribution of the genus <italic><tp:taxon-name><tp:taxon-name-part taxon-name-part-type="genus" reg="Homostylium">Homostylium</tp:taxon-name-part></tp:taxon-name></italic> Nees. China is centrally located on the map.</p></caption><graphic xmlns:xlink="http://www.w3.org/1999/xlink" xlink:href="phytokeys-259-027_article-155606__-g001.jpg" position="float" orientation="portrait" xlink:type="simple" id="oo_1355102.jpg"><uri content-type="original_file" xlink:type="simple">https://binary.pensoft.net/fig/1355102</uri></graphic></fig></tp:treatment-sec><tp:treatment-sec sec-type="habitat" id="SECID0EDTAG"><title>Habitat.</title><p>Alpine and subalpine forests and shrubs, aridly hot river valleys, rock cliffs, and streambanks.</p></tp:treatment-sec><tp:treatment-sec sec-type="phenology" id="SECID0EITAG"><title>Phenology.</title><p>Flowering June to October. Fruiting August to November.</p></tp:treatment-sec><tp:treatment-sec sec-type="etymology" id="SECID0ENTAG"><title>Etymology.</title><p>It is derived from the Greek “<italic>Homo</italic>-”, meaning “same”, and “-<italic>styl</italic>-”, meaning “pillar/style”, combined with the Latin “-<italic>ium</italic>”, a common neuter genus suffix. The genus name probably refers to the uniform style in the florets of <italic>Homostylium</italic> species.</p></tp:treatment-sec><tp:treatment-sec sec-type="notes" id="SECID0EFUAG"><title>Notes.</title><p>Among the seven species names in <tp:taxon-name><tp:taxon-name-part taxon-name-part-type="genus" reg="Aster">Aster</tp:taxon-name-part><tp:taxon-name-part taxon-name-part-type="infraspecific-rank">ser.</tp:taxon-name-part><tp:taxon-name-part taxon-name-part-type="series" reg="Albescentes">Albescentes</tp:taxon-name-part></tp:taxon-name>, the earliest published was <italic><tp:taxon-name><tp:taxon-name-part taxon-name-part-type="genus" reg="Amphirhapis">Amphirhapis</tp:taxon-name-part><tp:taxon-name-part taxon-name-part-type="species" reg="albescens">albescens</tp:taxon-name-part></tp:taxon-name></italic> DC. in 1836 by A. P. de Candolle, with no type cited. <xref ref-type="bibr" rid="B13">Jeffrey (1982)</xref> later typified the genus <italic><tp:taxon-name><tp:taxon-name-part taxon-name-part-type="genus" reg="Amphirhapis">Amphirhapis</tp:taxon-name-part></tp:taxon-name></italic> DC. with <italic><tp:taxon-name><tp:taxon-name-part taxon-name-part-type="genus" reg="Amphirhapis">Amphirhapis</tp:taxon-name-part><tp:taxon-name-part taxon-name-part-type="species" reg="heterotricha">heterotricha</tp:taxon-name-part></tp:taxon-name></italic> DC. However, this species was subsequently treated as a synonym of <italic><tp:taxon-name><tp:taxon-name-part taxon-name-part-type="genus" reg="Duhaldea">Duhaldea</tp:taxon-name-part><tp:taxon-name-part taxon-name-part-type="species" reg="eupatorioides">eupatorioides</tp:taxon-name-part></tp:taxon-name></italic> (DC.) Steetz in the genus <italic><tp:taxon-name><tp:taxon-name-part taxon-name-part-type="genus" reg="Duhaldea">Duhaldea</tp:taxon-name-part></tp:taxon-name></italic> DC. of the tribe <tp:taxon-name><tp:taxon-name-part taxon-name-part-type="tribe">Inuleae</tp:taxon-name-part></tp:taxon-name> (<xref ref-type="bibr" rid="B1">Anderberg 1991</xref>). It made the name <italic><tp:taxon-name><tp:taxon-name-part taxon-name-part-type="genus" reg="Amphirhapis">Amphirhapis</tp:taxon-name-part></tp:taxon-name></italic> no longer applicable to accommodate <tp:taxon-name><tp:taxon-name-part taxon-name-part-type="genus" reg="Aster">Aster</tp:taxon-name-part><tp:taxon-name-part taxon-name-part-type="infraspecific-rank">ser.</tp:taxon-name-part><tp:taxon-name-part taxon-name-part-type="series" reg="Albescentes">Albescentes</tp:taxon-name-part></tp:taxon-name>. The second earliest name was <italic><tp:taxon-name><tp:taxon-name-part taxon-name-part-type="genus" reg="Homostylium">Homostylium</tp:taxon-name-part></tp:taxon-name></italic> Nees published in 1844 by Mr. C. G. D. Nees von Esenbeck. <italic><tp:taxon-name><tp:taxon-name-part taxon-name-part-type="genus" reg="Homostylium">Homostylium</tp:taxon-name-part></tp:taxon-name></italic> was originally a monotypic genus including only <italic><tp:taxon-name><tp:taxon-name-part taxon-name-part-type="genus" reg="Homostylium">Homostylium</tp:taxon-name-part><tp:taxon-name-part taxon-name-part-type="species" reg="cabulicum">cabulicum</tp:taxon-name-part></tp:taxon-name></italic> (Lindl.) Nees. This species is currently treated as a synonym for <italic><tp:taxon-name><tp:taxon-name-part taxon-name-part-type="genus" reg="Aster">Aster</tp:taxon-name-part><tp:taxon-name-part taxon-name-part-type="species" reg="albescens">albescens</tp:taxon-name-part></tp:taxon-name></italic>. The genus is characterized by its shrubby habit, dentate leaves, corymbose inflorescences, cylindrical involucres, imbricately arranged lanceolate-acuminate phyllaries, 1-seriate pistillate pale violet ray florets, bisexual disc florets with 5-lobed limb, and compressed, pubescent, cuneate achenes, as described in its original protologue (<ext-link xmlns:xlink="http://www.w3.org/1999/xlink" xlink:href="https://seedlists.naturalis.nl/content/homostylium-cabulicum-nees" ext-link-type="uri" xlink:type="simple">https://seedlists.naturalis.nl/content/homostylium-cabulicum-nees</ext-link>). The original morphological characters of <italic><tp:taxon-name><tp:taxon-name-part taxon-name-part-type="genus" reg="Homostylium">Homostylium</tp:taxon-name-part></tp:taxon-name></italic> are generally consistent with those of <tp:taxon-name><tp:taxon-name-part taxon-name-part-type="genus" reg="Aster">Aster</tp:taxon-name-part><tp:taxon-name-part taxon-name-part-type="infraspecific-rank">ser.</tp:taxon-name-part><tp:taxon-name-part taxon-name-part-type="series" reg="Albescentes">Albescentes</tp:taxon-name-part></tp:taxon-name>. However, no type specimen information was provided in the protologue.</p><p>In the Flora Reipublicae Popularis Sinicae (<xref ref-type="bibr" rid="B16">Ling et al. 1985</xref>), we found that <italic><tp:taxon-name><tp:taxon-name-part taxon-name-part-type="genus" reg="Homostylium">Homostylium</tp:taxon-name-part><tp:taxon-name-part taxon-name-part-type="species" reg="cabulicum">cabulicum</tp:taxon-name-part></tp:taxon-name></italic> was cited as a synonym under the name <italic><tp:taxon-name><tp:taxon-name-part taxon-name-part-type="genus" reg="Aster">Aster</tp:taxon-name-part><tp:taxon-name-part taxon-name-part-type="species" reg="albescens">albescens</tp:taxon-name-part></tp:taxon-name></italic>. However, Mr. Rong Ling marked this synonym as “nom. nud. ?”, suggesting it might be a nomen nudum with uncertainty. This was probably due to him not having seen the original literature. After reviewing the original literature published in 1844, we found the monotypic genus <italic><tp:taxon-name><tp:taxon-name-part taxon-name-part-type="genus" reg="Homostylium">Homostylium</tp:taxon-name-part></tp:taxon-name></italic> had a detailed description of its characteristics and essential traits, confirming it as validly published and not a nomen nudum. Notably, the name <italic><tp:taxon-name><tp:taxon-name-part taxon-name-part-type="genus" reg="Homostylium">Homostylium</tp:taxon-name-part></tp:taxon-name></italic> has not also been used for other taxa. Therefore, we adopted the validly published genus name <italic><tp:taxon-name><tp:taxon-name-part taxon-name-part-type="genus" reg="Homostylium">Homostylium</tp:taxon-name-part></tp:taxon-name></italic> with nomenclatural priority to accommodate 7 species of <tp:taxon-name><tp:taxon-name-part taxon-name-part-type="genus" reg="Aster">Aster</tp:taxon-name-part><tp:taxon-name-part taxon-name-part-type="infraspecific-rank">ser.</tp:taxon-name-part><tp:taxon-name-part taxon-name-part-type="series" reg="Albescentes">Albescentes</tp:taxon-name-part></tp:taxon-name>, in accordance with Articles 11, 41.2, and 42.1 of International Code of Nomenclature for <tp:taxon-name><tp:taxon-name-part taxon-name-part-type="above-family">Algae</tp:taxon-name-part></tp:taxon-name>, <tp:taxon-name><tp:taxon-name-part taxon-name-part-type="kingdom">Fungi</tp:taxon-name-part></tp:taxon-name>, and Plants (Shenzhen Code) (<xref ref-type="bibr" rid="B28">Turland et al. 2018</xref>). Initially, <italic><tp:taxon-name><tp:taxon-name-part taxon-name-part-type="genus" reg="Homostylium">Homostylium</tp:taxon-name-part></tp:taxon-name></italic> was published as applicable only to <italic><tp:taxon-name><tp:taxon-name-part taxon-name-part-type="genus" reg="Aster">Aster</tp:taxon-name-part><tp:taxon-name-part taxon-name-part-type="species" reg="albescens">albescens</tp:taxon-name-part></tp:taxon-name></italic>. However, to include the remaining six species (<italic><tp:taxon-name><tp:taxon-name-part taxon-name-part-type="genus" reg="Aster">A.</tp:taxon-name-part><tp:taxon-name-part taxon-name-part-type="species" reg="lavandulifolius">lavandulifolius</tp:taxon-name-part></tp:taxon-name></italic>, <italic><tp:taxon-name><tp:taxon-name-part taxon-name-part-type="genus" reg="Aster">A.</tp:taxon-name-part><tp:taxon-name-part taxon-name-part-type="species" reg="argyropholis">argyropholis</tp:taxon-name-part></tp:taxon-name></italic>, <italic><tp:taxon-name><tp:taxon-name-part taxon-name-part-type="genus" reg="Aster">A.</tp:taxon-name-part><tp:taxon-name-part taxon-name-part-type="species" reg="fulgidulus">fulgidulus</tp:taxon-name-part></tp:taxon-name></italic>, <italic><tp:taxon-name><tp:taxon-name-part taxon-name-part-type="genus" reg="Aster">A.</tp:taxon-name-part><tp:taxon-name-part taxon-name-part-type="species" reg="motuoensis">motuoensis</tp:taxon-name-part></tp:taxon-name></italic>, <italic><tp:taxon-name><tp:taxon-name-part taxon-name-part-type="genus" reg="Aster">A.</tp:taxon-name-part><tp:taxon-name-part taxon-name-part-type="species" reg="hypoleucus">hypoleucus</tp:taxon-name-part></tp:taxon-name></italic>, and <italic><tp:taxon-name><tp:taxon-name-part taxon-name-part-type="genus" reg="Aster">A.</tp:taxon-name-part><tp:taxon-name-part taxon-name-part-type="species" reg="polius">polius</tp:taxon-name-part></tp:taxon-name></italic>) and its varieties, the genus concept is broadened.</p></tp:treatment-sec><ref-list><ref id="B13"><mixed-citation xmlns:xlink="http://www.w3.org/1999/xlink" xlink:type="simple"><person-group><name name-style="western"><surname>Jeffrey</surname><given-names>C</given-names></name></person-group> (<year>1982</year>) <article-title>Generic names of <tp:taxon-name><tp:taxon-name-part taxon-name-part-type="family">Compositae</tp:taxon-name-part></tp:taxon-name> IV.</article-title><source><tp:taxon-name><tp:taxon-name-part taxon-name-part-type="family">Compositae</tp:taxon-name-part></tp:taxon-name> Newsletter</source><volume>13</volume>: <fpage>28</fpage>–<lpage>38</lpage>.</mixed-citation></ref><ref id="B1"><mixed-citation xmlns:xlink="http://www.w3.org/1999/xlink" xlink:type="simple"><person-group><name name-style="western"><surname>Anderberg</surname><given-names>AA</given-names></name></person-group> (<year>1991</year>) <article-title>Taxonomy and phylogeny of the tribe <tp:taxon-name><tp:taxon-name-part taxon-name-part-type="tribe">Inuleae</tp:taxon-name-part></tp:taxon-name> (<tp:taxon-name><tp:taxon-name-part taxon-name-part-type="family">Asteraceae</tp:taxon-name-part></tp:taxon-name>).</article-title><source>Plant Systematics and Evolution</source><volume>176</volume>(<issue>1</issue>): <fpage>75</fpage>–<lpage>123</lpage>. <ext-link xlink:href="10.1007/BF00937947" ext-link-type="doi" xlink:type="simple">https://doi.org/10.1007/BF00937947</ext-link></mixed-citation></ref><ref id="B16"><mixed-citation xmlns:xlink="http://www.w3.org/1999/xlink" xlink:type="simple"><person-group><name name-style="western"><surname>Ling</surname><given-names>R</given-names></name><name name-style="western"><surname>Chen</surname><given-names>YL</given-names></name><name name-style="western"><surname>Shi</surname><given-names>Z</given-names></name></person-group> (<year>1985</year>) <article-title><tp:taxon-name><tp:taxon-name-part taxon-name-part-type="tribe">Astereae</tp:taxon-name-part></tp:taxon-name>.</article-title> In: <person-group><name name-style="western"><surname>Ling</surname><given-names>R</given-names></name><name name-style="western"><surname>Chen</surname><given-names>YL</given-names></name><name name-style="western"><surname>Shi</surname><given-names>Z</given-names></name></person-group> (<role>Eds</role>) <issue-title>Flora Reipublicae Popularis Sinicae, Vol.</issue-title><source>74. Science Press, Beijing</source>, <fpage>70</fpage>–<lpage>353</lpage>.</mixed-citation></ref><ref id="B28"><mixed-citation xmlns:xlink="http://www.w3.org/1999/xlink" xlink:type="simple"><person-group><name name-style="western"><surname>Turland</surname><given-names>NJ</given-names></name><name name-style="western"><surname>Wiersema</surname><given-names>JH</given-names></name><name name-style="western"><surname>Barrie</surname><given-names>FR</given-names></name><name name-style="western"><surname>Greuter</surname><given-names>W</given-names></name><name name-style="western"><surname>Hawksworth</surname><given-names>DL</given-names></name><name name-style="western"><surname>Herendeen</surname><given-names>PS</given-names></name><name name-style="western"><surname>Knapp</surname><given-names>S</given-names></name><name name-style="western"><surname>Kusber</surname><given-names>WH</given-names></name><name name-style="western"><surname>Li</surname><given-names>DZ</given-names></name><name name-style="western"><surname>Marhold</surname><given-names>K</given-names></name><name name-style="western"><surname>May</surname><given-names>TW</given-names></name><name name-style="western"><surname>McNeill</surname><given-names>J</given-names></name><name name-style="western"><surname>Monro</surname><given-names>AM</given-names></name><name name-style="western"><surname>Prado</surname><given-names>J</given-names></name><name name-style="western"><surname>Price</surname><given-names>MJ</given-names></name><name name-style="western"><surname>Smith</surname><given-names>GF</given-names></name></person-group> (<year>2018</year>) International Code of Nomenclature for algae, fungi, and plants (Shenzhen Code) Adopted by the Nineteenth International Botanical Congress Shenzhen, China, July 2017. Regnum Vegetabile 159. Koeltz Botanical Books, Glashütten. <ext-link xlink:href="10.12705/Code.2018" ext-link-type="doi" xlink:type="simple">https://doi.org/10.12705/Code.2018</ext-link></mixed-citation></ref></ref-list></tp:taxon-treatment>
