# Supplementary material for: ﻿Resurrection of the genus Homostylium Nees for the former Aster ser. Albescentes Y.Ling (Astereae, Asteraceae), with an updated generic synopsis
Source: PhytoKeys. 2025 Jun 17;259:27–66. doi: 10.3897/phytokeys.259.155606 (PMC12239000; doi:10.3897/phytokeys.259.155606)
Supplement: XML Treatment for Homostylium albescens [file phytokeys.259.155606-treatment2.xml]

<!DOCTYPE tp:taxon-treatment
  PUBLIC "-//TaxonX//DTD Taxonomic Treatment Publishing DTD v0 20100105//EN" "tax-treatment-NSO.dtd">
<tp:taxon-treatment xmlns:tp="http://www.plazi.org/taxpub"><tp:treatment-meta><kwd-group><label>Taxon classification</label><kwd>
                <named-content content-type="kingdom">Plantae</named-content>
              </kwd><kwd>
                <named-content content-type="order">Asterales</named-content>
              </kwd><kwd>
                <named-content content-type="family">Asteraceae</named-content>
              </kwd></kwd-group><mixed-citation publication-type="journal"><person-group><name><surname>Chen</surname><given-names>Xinyu</given-names></name><name><surname>Fu</surname><given-names>Zhixi</given-names></name></person-group><article-title>﻿Resurrection of the genus <italic><tp:taxon-name><tp:taxon-name-part taxon-name-part-type="genus" reg="Homostylium">Homostylium</tp:taxon-name-part></tp:taxon-name></italic> Nees for the former <italic><tp:taxon-name><tp:taxon-name-part taxon-name-part-type="genus" reg="Aster">Aster</tp:taxon-name-part></tp:taxon-name></italic> ser. <italic><tp:taxon-name><tp:taxon-name-part taxon-name-part-type="genus" reg="Aster"/><tp:taxon-name-part taxon-name-part-type="series" reg="Albescentes">Albescentes</tp:taxon-name-part></tp:taxon-name></italic> Y.Ling (<tp:taxon-name><tp:taxon-name-part taxon-name-part-type="tribe">Astereae</tp:taxon-name-part></tp:taxon-name>, <tp:taxon-name><tp:taxon-name-part taxon-name-part-type="family">Asteraceae</tp:taxon-name-part></tp:taxon-name>), with an updated generic synopsis</article-title><source>PhytoKeys</source><day>17</day><month>06</month><year>2025</year><volume>259</volume><fpage>27</fpage><lpage>66</lpage><pub-id pub-id-type="doi">10.3897/phytokeys.259.155606</pub-id></mixed-citation></tp:treatment-meta><tp:nomenclature><label>﻿1.</label><tp:taxon-name>
              <object-id xmlns:xlink="http://www.w3.org/1999/xlink" content-type="arpha" xlink:type="simple">7C265DF3-8F97-589A-AAFD-194305264C99</object-id>
              <tp:taxon-name-part taxon-name-part-type="genus" reg="Homostylium">Homostylium</tp:taxon-name-part>
              <tp:taxon-name-part taxon-name-part-type="species" reg="albescens">albescens</tp:taxon-name-part>
              <object-id xmlns:xlink="http://www.w3.org/1999/xlink" content-type="ipni" xlink:type="simple">urn:lsid:ipni.org:names:77363583-1</object-id>
            </tp:taxon-name><tp:taxon-authority>(DC.) Z.X.Fu</tp:taxon-authority><tp:taxon-status xmlns:xlink="http://www.w3.org/1999/xlink" xlink:type="simple">comb. nov.</tp:taxon-status><xref ref-type="fig" rid="F2">Figs 2</xref><xref ref-type="fig" rid="F3">, 3</xref><tp:nomenclature-citation-list><tp:nomenclature-citation><tp:taxon-name>
                  <tp:taxon-name-part taxon-name-part-type="genus" reg="Amphirhapis"/>
                  <tp:taxon-name-part taxon-name-part-type="species" reg="albescens"/>
                </tp:taxon-name><comment>≡ <tp:taxon-name><tp:taxon-name-part taxon-name-part-type="genus" reg="Amphirhapis">Amphirhapis</tp:taxon-name-part><tp:taxon-name-part taxon-name-part-type="species" reg="albescens">albescens</tp:taxon-name-part></tp:taxon-name> DC., Prodr. 5: 343. 1836. ≡ <tp:taxon-name><tp:taxon-name-part taxon-name-part-type="genus" reg="Microglossa">Microglossa</tp:taxon-name-part><tp:taxon-name-part taxon-name-part-type="species" reg="albescens">albescens</tp:taxon-name-part></tp:taxon-name> (DC.) C.B.Clarke, Compos. Ind. 59. 1876. ≡ <tp:taxon-name><tp:taxon-name-part taxon-name-part-type="genus" reg="Aster">Aster</tp:taxon-name-part><tp:taxon-name-part taxon-name-part-type="species" reg="albescens">albescens</tp:taxon-name-part></tp:taxon-name> (DC.) Wall. ex Hand.-Mazz., Acti Horti Gothob. 12: 205. 1938. ≡ <tp:taxon-name><tp:taxon-name-part taxon-name-part-type="genus" reg="Sinosidus">Sinosidus</tp:taxon-name-part><tp:taxon-name-part taxon-name-part-type="species" reg="albescens">albescens</tp:taxon-name-part></tp:taxon-name> (DC.) G.L.Nesom, Phytoneuron 2020-64: 12. 2020. Type: Nepal, Kamaon, Gossain-Than, N. Wallich 2974/84 (lectotype, designated by <xref ref-type="bibr" rid="B25">Nesom (2020g)</xref>, K 001118307!) (Suppl. material <xref ref-type="supplementary-material" rid="S1">1</xref>: fig. S1). </comment></tp:nomenclature-citation><tp:nomenclature-citation><tp:taxon-name>
                  <tp:taxon-name-part taxon-name-part-type="genus" reg="Aster"/>
                  <tp:taxon-name-part taxon-name-part-type="species" reg="cabulicus"/>
                </tp:taxon-name><comment>= <tp:taxon-name><tp:taxon-name-part taxon-name-part-type="genus" reg="Aster">Aster</tp:taxon-name-part><tp:taxon-name-part taxon-name-part-type="species" reg="cabulicus">cabulicus</tp:taxon-name-part></tp:taxon-name> Lindl., Edwards’s Bot. Reg. 29: 62, no. 89. 1843. ≡ <tp:taxon-name><tp:taxon-name-part taxon-name-part-type="genus" reg="Homostylium">Homostylium</tp:taxon-name-part><tp:taxon-name-part taxon-name-part-type="species" reg="cabulicum">cabulicum</tp:taxon-name-part></tp:taxon-name> (Lindl.) Nees, Del. Sem. Hort. Bot. Vratisl. 3. 1844. ≡ <tp:taxon-name><tp:taxon-name-part taxon-name-part-type="genus" reg="Microglossa">Microglossa</tp:taxon-name-part><tp:taxon-name-part taxon-name-part-type="species" reg="cabulica">cabulica</tp:taxon-name-part></tp:taxon-name> (Lindl.) C. B. Clarke, Compos. Ind. 57. 1876. Type: Typified by the description. </comment></tp:nomenclature-citation><tp:nomenclature-citation><tp:taxon-name>
                  <tp:taxon-name-part taxon-name-part-type="genus" reg="Aster"/>
                  <tp:taxon-name-part taxon-name-part-type="species" reg="ignoratus"/>
                </tp:taxon-name><comment>= <tp:taxon-name><tp:taxon-name-part taxon-name-part-type="genus" reg="Aster">Aster</tp:taxon-name-part><tp:taxon-name-part taxon-name-part-type="species" reg="ignoratus">ignoratus</tp:taxon-name-part></tp:taxon-name> Kunth et Bouche, Ind. Sem. Hort. Berol. 11. 1845. Type: Unknown place, Herb, Schultz Bip. 81 (holotype, P 00691946!) (Suppl. material <xref ref-type="supplementary-material" rid="S1">1</xref>: fig. S2). </comment></tp:nomenclature-citation><tp:nomenclature-citation><tp:taxon-name>
                  <tp:taxon-name-part taxon-name-part-type="genus" reg="Aster"/>
                  <tp:taxon-name-part taxon-name-part-type="species" reg="ferrugineus"/>
                </tp:taxon-name><comment>= <tp:taxon-name><tp:taxon-name-part taxon-name-part-type="genus" reg="Aster">Aster</tp:taxon-name-part><tp:taxon-name-part taxon-name-part-type="species" reg="ferrugineus">ferrugineus</tp:taxon-name-part></tp:taxon-name> Edgew., Trans. Linn. Soc. 20: 64. 1846. Type: India, Carhoul State, Mana. M. P. Edgeworth 16 (holotype, K 000890396!) (Suppl. material <xref ref-type="supplementary-material" rid="S1">1</xref>: fig. S3). </comment></tp:nomenclature-citation><tp:nomenclature-citation><tp:taxon-name>
                  <tp:taxon-name-part taxon-name-part-type="genus" reg="Microglossa"/>
                  <tp:taxon-name-part taxon-name-part-type="species" reg="salicifolia"/>
                </tp:taxon-name><comment>= <tp:taxon-name><tp:taxon-name-part taxon-name-part-type="genus" reg="Microglossa">Microglossa</tp:taxon-name-part><tp:taxon-name-part taxon-name-part-type="species" reg="salicifolia">salicifolia</tp:taxon-name-part></tp:taxon-name> Diels, Bot. Jahrb. Syst. 29: 612. 1901. Type: China, Chongqing, Leijiaping, A. V. Rosthorn 136 (holotype, B, not seen). </comment></tp:nomenclature-citation><tp:nomenclature-citation><tp:taxon-name>
                  <tp:taxon-name-part taxon-name-part-type="genus" reg="Aster"/>
                  <tp:taxon-name-part taxon-name-part-type="species" reg="cavaleriei"/>
                </tp:taxon-name><comment>= <tp:taxon-name><tp:taxon-name-part taxon-name-part-type="genus" reg="Aster">Aster</tp:taxon-name-part><tp:taxon-name-part taxon-name-part-type="species" reg="cavaleriei">cavaleriei</tp:taxon-name-part></tp:taxon-name> Vaniot &amp; H.Lév., Bull. Soc. Bot. France 53: 549. 1906. Type: China, Guizhou, Tien-sen-kiao river, Novomeber 1904, J. Cavalerie 1895 (holotype, E, not seen). </comment></tp:nomenclature-citation></tp:nomenclature-citation-list></tp:nomenclature><tp:treatment-sec sec-type="material" id="SECID0ECNBG"><title>Type.</title><p>Nepal • Kamaon, Gossain-Than. N. Wallich 2974/84 (lectotype, designated by <xref ref-type="bibr" rid="B25">Nesom (2020g)</xref>, K 001118307!) (Suppl. material <xref ref-type="supplementary-material" rid="S1">1</xref>: fig. S1).</p></tp:treatment-sec><tp:treatment-sec sec-type="description" id="SECID0EQNBG"><title>Description.</title><p>Shrubs, 28–194 cm tall. <bold><italic>Leaves</italic></bold> subpapery, narrowly to broadly lanceolate, ovate, elliptic, or oblong-lanceolate, or elliptic, (2–)3–17(–21) × (0.4-)1–3(-12) cm, midvein and pinnate lateral veins abaxially prominent, veins scabrous or glandular-punctate, sparsely to moderately villosulous; margins entire or teeth mucronulate, upper leaves smaller; adaxially glabrous or scabridulous to scabrous, eglandular or rarely sparsely minutely stipitate glandular; abaxially glabrous or sparsely to densely appressed villosulous to tomentulose, eglandular or sometimes sparsely to densely minutely stipitate glandular. <bold><italic>Capitula</italic></bold> 6–40 (5–8 mm wide), in terminal compound corymbiform synflorescences at branch tips. <bold><italic>Peduncles</italic></bold> slender, 5–11 mm long, bracts subulate. <bold><italic>Involucres</italic></bold> obconic to campanulate, 4–7 mm long. <bold><italic>Phyllaries</italic></bold> 4–5 seriate, imbricate, unequal, glabrescent to pubescent or tomentose, outer series narrowly lanceolate, ca. 1 mm long, inner series linear-lanceolate, 3.5–4.8 × 0.6–0.8 mm.</p><fig id="F2" position="float" orientation="portrait"><object-id xmlns:xlink="http://www.w3.org/1999/xlink" content-type="doi" xlink:type="simple">10.3897/phytokeys.259.155606.figure2</object-id><object-id xmlns:xlink="http://www.w3.org/1999/xlink" content-type="arpha" xlink:type="simple">4577E06F-8F37-5C52-A4A3-9121F9C76186</object-id><label>Figure 2.</label><caption><p><italic><tp:taxon-name><tp:taxon-name-part taxon-name-part-type="genus" reg="Homostylium">Homostylium</tp:taxon-name-part><tp:taxon-name-part taxon-name-part-type="species" reg="albescens">albescens</tp:taxon-name-part></tp:taxon-name></italic> (DC.) Z.X.Fu. <bold>A.</bold> Flowering plant; <bold>B.</bold> Abaxial surface of leaf. Photographed by Z. X. Fu.</p></caption><graphic xmlns:xlink="http://www.w3.org/1999/xlink" xlink:href="phytokeys-259-027_article-155606__-g002.jpg" position="float" orientation="portrait" xlink:type="simple" id="oo_1355103.jpg"><uri content-type="original_file" xlink:type="simple">https://binary.pensoft.net/fig/1355103</uri></graphic></fig></tp:treatment-sec><tp:treatment-sec sec-type="distribution" id="SECID0ELPBG"><title>Distribution.</title><p>Widely distributed in China (S Gansu, N Guizhou, W Hubei, S Shaanxi, Sichuan, S Xizang, N Yunnan), Himalayas region (Bhutan, N India, Kashmir, and Nepal), N Myanmar, and N Bangladesh (Fig. <xref ref-type="fig" rid="F3">3</xref>).</p><fig id="F3" position="float" orientation="portrait"><object-id xmlns:xlink="http://www.w3.org/1999/xlink" content-type="doi" xlink:type="simple">10.3897/phytokeys.259.155606.figure3</object-id><object-id xmlns:xlink="http://www.w3.org/1999/xlink" content-type="arpha" xlink:type="simple">9537A925-BF81-5828-A9A7-0BAADA229418</object-id><label>Figure 3.</label><caption><p>Distribution of <italic><tp:taxon-name><tp:taxon-name-part taxon-name-part-type="genus" reg="Homostylium">Homostylium</tp:taxon-name-part><tp:taxon-name-part taxon-name-part-type="species" reg="albescens">albescens</tp:taxon-name-part></tp:taxon-name></italic>. China is centrally located on the map.</p></caption><graphic xmlns:xlink="http://www.w3.org/1999/xlink" xlink:href="phytokeys-259-027_article-155606__-g003.jpg" position="float" orientation="portrait" xlink:type="simple" id="oo_1355104.jpg"><uri content-type="original_file" xlink:type="simple">https://binary.pensoft.net/fig/1355104</uri></graphic></fig></tp:treatment-sec><tp:treatment-sec sec-type="habitat" id="SECID0ENQBG"><title>Habitat.</title><p>Margins of deciduous or coniferous forests and thickets, open or grazed meadows, shrublands, seepage or damp areas, streamsides, ditch or field margins, disturbed areas and cut or disturbed forests, hills to alpine regions. 500–4100 m.</p></tp:treatment-sec><tp:treatment-sec sec-type="phenology" id="SECID0ESQBG"><title>Phenology.</title><p>Flowering June to September. Fruiting August to October.</p></tp:treatment-sec><tp:treatment-sec sec-type="etymology" id="SECID0EXQBG"><title>Etymology.</title><p>It is derived from the Latin “<italic>albesco</italic>-” meaning “to become white” and the neuter suffix “-<italic>ens</italic>”, indicating a present participle or ongoing action. The specific epithet likely refers to the gradual whitening of tomentose on the abaxial surface of the leaf in this species.</p></tp:treatment-sec><tp:treatment-sec sec-type="notes" id="SECID0EBRBG"><title>Notes.</title><p>In the Flora Reipublicae Popularis Sinicae (<xref ref-type="bibr" rid="B16">Ling et al. 1985</xref>) and Flora of China (<xref ref-type="bibr" rid="B6">Chen et al. 2011</xref>), <italic><tp:taxon-name><tp:taxon-name-part taxon-name-part-type="genus" reg="Homostylium">Homostylium</tp:taxon-name-part><tp:taxon-name-part taxon-name-part-type="species" reg="albescens">albescens</tp:taxon-name-part></tp:taxon-name></italic> (≡ <italic><tp:taxon-name><tp:taxon-name-part taxon-name-part-type="genus" reg="Aster">Aster</tp:taxon-name-part><tp:taxon-name-part taxon-name-part-type="species" reg="albescens">albescens</tp:taxon-name-part></tp:taxon-name></italic>) was treated under the genus <italic><tp:taxon-name><tp:taxon-name-part taxon-name-part-type="genus" reg="Aster">Aster</tp:taxon-name-part></tp:taxon-name></italic>. In both Floras, the classification of its intraspecific taxa is nearly consistent. <italic><tp:taxon-name><tp:taxon-name-part taxon-name-part-type="genus" reg="Homostylium">H.</tp:taxon-name-part><tp:taxon-name-part taxon-name-part-type="species" reg="albescens">albescens</tp:taxon-name-part></tp:taxon-name></italic> is a variable complex of intergrading populations of shrubs extending from the western Himalaya to central and south-central China. To facilitate taxonomic work, we have reviewed relevant literature and examined the type specimens and photos of these populations in herbarium collections. Ten varietal names (except type variety) have been assigned to segregate this complex in China, primarily based on pubescence, gland characters, size of the leaves, and pubescence and shape of the involucres (<xref ref-type="bibr" rid="B3">Boufford and Chen 2009</xref>). Some of these do not appear to warrant recognition yet. Certain varieties are considered to be closer to, or intermediate between other species. A molecular phylogenetic study is required to further clarify this complex. However, no effort is made herein to assess their evolutionary validity. While these varieties are not formally recognized here, they are still listed below along with their key features and comments. Our current understanding of intraspecific variation in <italic><tp:taxon-name><tp:taxon-name-part taxon-name-part-type="genus" reg="Homostylium">Homostylium</tp:taxon-name-part><tp:taxon-name-part taxon-name-part-type="species" reg="albescens">albescens</tp:taxon-name-part></tp:taxon-name></italic> is very limited. Additional collections from the type locality are particularly needed for future study.</p></tp:treatment-sec><tp:treatment-sec><!--Section generated to contain objects referenced in tp:taxon-treatment.--><supplementary-material xmlns:xlink="http://www.w3.org/1999/xlink" id="S1" position="float" orientation="portrait" xlink:type="simple"><object-id content-type="doi" xlink:type="simple">10.3897/phytokeys.259.155606.suppl1</object-id><object-id content-type="arpha" xlink:type="simple">AF9E6B07-A83E-5575-98A7-316BF7F55115</object-id><label>Supplementary material 1</label><caption><p>Supplementary information</p></caption><statement content-type="dataType"><label>Data type</label><p>pdf</p></statement><statement content-type="notes"><label>Explanation note</label><p>The supplementary file provides 40 images of the type specimens examined for the taxa discussed in this study.</p></statement><media xlink:href="phytokeys-259-027_article-155606__-s001.pdf" mimetype="application" mime-subtype="pdf" position="float" orientation="portrait" xlink:type="simple" id="oo_1355121.pdf"><uri content-type="original_file" xlink:type="simple">https://binary.pensoft.net/file/1355121</uri></media><permissions><license xlink:type="simple"><license-p>This dataset is made available under the Open Database License (http://opendatacommons.org/licenses/odbl/1.0/). The Open Database License (ODbL) is a license agreement intended to allow users to freely share, modify, and use this Dataset while maintaining this same freedom for others, provided that the original source and author(s) are credited.</license-p></license></permissions><attrib specific-use="authors">Xinyu Chen, Zhixi Fu</attrib></supplementary-material></tp:treatment-sec><ref-list><ref id="B25"><mixed-citation xmlns:xlink="http://www.w3.org/1999/xlink" xlink:type="simple"><person-group><name name-style="western"><surname>Nesom</surname><given-names>GL</given-names></name></person-group> (<year>2020g</year>) <article-title>New genera from Asian <tp:taxon-name><tp:taxon-name-part taxon-name-part-type="genus">Aster</tp:taxon-name-part></tp:taxon-name> (<tp:taxon-name><tp:taxon-name-part taxon-name-part-type="family">Asteraceae</tp:taxon-name-part></tp:taxon-name>: <tp:taxon-name><tp:taxon-name-part taxon-name-part-type="tribe">Astereae</tp:taxon-name-part></tp:taxon-name>).</article-title><source>Phytoneuron</source><volume>64</volume>: <fpage>1</fpage>–<lpage>44</lpage>.</mixed-citation></ref><ref id="B16"><mixed-citation xmlns:xlink="http://www.w3.org/1999/xlink" xlink:type="simple"><person-group><name name-style="western"><surname>Ling</surname><given-names>R</given-names></name><name name-style="western"><surname>Chen</surname><given-names>YL</given-names></name><name name-style="western"><surname>Shi</surname><given-names>Z</given-names></name></person-group> (<year>1985</year>) <article-title><tp:taxon-name><tp:taxon-name-part taxon-name-part-type="tribe">Astereae</tp:taxon-name-part></tp:taxon-name>.</article-title> In: <person-group><name name-style="western"><surname>Ling</surname><given-names>R</given-names></name><name name-style="western"><surname>Chen</surname><given-names>YL</given-names></name><name name-style="western"><surname>Shi</surname><given-names>Z</given-names></name></person-group> (<role>Eds</role>) <issue-title>Flora Reipublicae Popularis Sinicae, Vol.</issue-title><source>74. Science Press, Beijing</source>, <fpage>70</fpage>–<lpage>353</lpage>.</mixed-citation></ref><ref id="B6"><mixed-citation xmlns:xlink="http://www.w3.org/1999/xlink" xlink:type="simple"><person-group><name name-style="western"><surname>Chen</surname><given-names>YL</given-names></name><name name-style="western"><surname>Brouillet</surname><given-names>L</given-names></name><name name-style="western"><surname>Semple</surname><given-names>JC</given-names></name></person-group> (<year>2011</year>) <article-title><tp:taxon-name><tp:taxon-name-part taxon-name-part-type="genus">Aster</tp:taxon-name-part></tp:taxon-name>.</article-title> In: <person-group><name name-style="western"><surname>Wu</surname><given-names>ZY</given-names></name><name name-style="western"><surname>Raven</surname><given-names>PH</given-names></name><name name-style="western"><surname>Hong</surname><given-names>DY</given-names></name></person-group> (<role>Eds</role>) <issue-title>Flora of China, Vol.</issue-title><source>20–21. Science Press &amp; Missouri Botanical Garden Press, Beijing &amp; St. Louis</source>, <fpage>575</fpage>–<lpage>633</lpage>.</mixed-citation></ref><ref id="B3"><mixed-citation xmlns:xlink="http://www.w3.org/1999/xlink" xlink:type="simple"><person-group><name name-style="western"><surname>Boufford</surname><given-names>DE</given-names></name><name name-style="western"><surname>Chen</surname><given-names>Y</given-names></name></person-group> (<year>2009</year>) <article-title>The correct name for the glabrous leaved plants of <tp:taxon-name><tp:taxon-name-part taxon-name-part-type="genus">Aster</tp:taxon-name-part><tp:taxon-name-part taxon-name-part-type="species">albescens</tp:taxon-name-part></tp:taxon-name> (De Candolle) Handel-Mazzetti (<tp:taxon-name><tp:taxon-name-part taxon-name-part-type="family">Asteraceae</tp:taxon-name-part></tp:taxon-name>).</article-title><source>Harvard Papers in Botany</source><volume>14</volume>(<issue>1</issue>): <fpage>43</fpage>. <ext-link xlink:href="10.3100/025.014.0108" ext-link-type="doi" xlink:type="simple">https://doi.org/10.3100/025.014.0108</ext-link></mixed-citation></ref></ref-list></tp:taxon-treatment>
