# Supplementary material for: ﻿Resurrection of the genus Homostylium Nees for the former Aster ser. Albescentes Y.Ling (Astereae, Asteraceae), with an updated generic synopsis
Source: PhytoKeys. 2025 Jun 17;259:27–66. doi: 10.3897/phytokeys.259.155606 (PMC12239000; doi:10.3897/phytokeys.259.155606)
Supplement: XML Treatment for Homostylium albescens var. albescens [file phytokeys.259.155606-treatment3.xml]

<!DOCTYPE tp:taxon-treatment
  PUBLIC "-//TaxonX//DTD Taxonomic Treatment Publishing DTD v0 20100105//EN" "tax-treatment-NSO.dtd">
<tp:taxon-treatment xmlns:tp="http://www.plazi.org/taxpub"><tp:treatment-meta><kwd-group><label>Taxon classification</label><kwd>
                <named-content content-type="kingdom">Plantae</named-content>
              </kwd><kwd>
                <named-content content-type="order">Asterales</named-content>
              </kwd><kwd>
                <named-content content-type="family">Asteraceae</named-content>
              </kwd></kwd-group><mixed-citation publication-type="journal"><person-group><name><surname>Chen</surname><given-names>Xinyu</given-names></name><name><surname>Fu</surname><given-names>Zhixi</given-names></name></person-group><article-title>﻿Resurrection of the genus <italic><tp:taxon-name><tp:taxon-name-part taxon-name-part-type="genus" reg="Homostylium">Homostylium</tp:taxon-name-part></tp:taxon-name></italic> Nees for the former <italic><tp:taxon-name><tp:taxon-name-part taxon-name-part-type="genus" reg="Aster">Aster</tp:taxon-name-part></tp:taxon-name></italic> ser. <italic><tp:taxon-name><tp:taxon-name-part taxon-name-part-type="genus" reg="Aster"/><tp:taxon-name-part taxon-name-part-type="series" reg="Albescentes">Albescentes</tp:taxon-name-part></tp:taxon-name></italic> Y.Ling (<tp:taxon-name><tp:taxon-name-part taxon-name-part-type="tribe">Astereae</tp:taxon-name-part></tp:taxon-name>, <tp:taxon-name><tp:taxon-name-part taxon-name-part-type="family">Asteraceae</tp:taxon-name-part></tp:taxon-name>), with an updated generic synopsis</article-title><source>PhytoKeys</source><day>17</day><month>06</month><year>2025</year><volume>259</volume><fpage>27</fpage><lpage>66</lpage><pub-id pub-id-type="doi">10.3897/phytokeys.259.155606</pub-id></mixed-citation></tp:treatment-meta><tp:nomenclature><label>﻿1.1.</label><tp:taxon-name>
              <object-id xmlns:xlink="http://www.w3.org/1999/xlink" content-type="arpha" xlink:type="simple">F4074BCA-46EA-529F-BCA7-79618FDAE502</object-id>
              <tp:taxon-name-part taxon-name-part-type="genus" reg="Homostylium">Homostylium</tp:taxon-name-part>
              <tp:taxon-name-part taxon-name-part-type="species" reg="albescens">albescens</tp:taxon-name-part>
              <tp:taxon-name-part taxon-name-part-type="infraspecific-rank">var.</tp:taxon-name-part>
              <tp:taxon-name-part taxon-name-part-type="variety" reg="albescens">albescens</tp:taxon-name-part>
            </tp:taxon-name></tp:nomenclature><tp:treatment-sec sec-type="diagnosis" id="SECID0EQUBG"><title>Diagnosis.</title><p><bold><italic>Leaves</italic></bold> narrowly to broadly lanceolate, 5–12 × 1–12.5 cm, abaxially gray-white appressed tomentulose, margin flat, entire. <bold><italic>Phyllaries</italic></bold> outer ovate, abaxially sparsely hairy or glabrate.</p></tp:treatment-sec><tp:treatment-sec sec-type="distribution" id="SECID0EDVBG"><title>Distribution.</title><p>Widely distributed in China (Chongqing, Gansu, Guizhou, W Hubei, S Shaanxi, S Sichuan, E and N Xizang, and NW Yunnan), and S and W Himalayan region (Myanmar, India, Bhutan, Nepal, and Kashmir).</p></tp:treatment-sec><tp:treatment-sec sec-type="habitat" id="SECID0EIVBG"><title>Habitat.</title><p>Understories and shrublands from low to high mountains. 400–4300 m.</p></tp:treatment-sec><tp:treatment-sec sec-type="material" id="SECID0ENVBG"><title>Specimens examined.</title><p><bold>China</bold> • <bold>Chongqing</bold>: Leijiaping, A. V. Rosthorn 136 (B); Chengkou, T. L. Dai 101444 (PE), 101639 (PE), 101838 (PE), 101982 (PE), 102535 (PE), 103225 (PE 00274528, PE 01831284), 103407 (PE), 103509 (PE), 103650 (PE), 103834 (PE), 103975 (PE), 104192 (PE), 104266 (PE), 104331 (PE), 104428 (PE), 105954 (PE), 106361 (PE), 107079 (PE); Fengjie, H. F. Zhou 26755 (PE), 26884 (PE 00274620, PE 00300444), T. Y. Chang 25759 (PE 00274494, PE 00300443), 25892 (PE), M. Y. Fang 23956 (PE), 24870 (PE), 24979 (PE), Anonymous 24696 (PE); Hechuan, T. H. Tu 5196 (PE); Nanchuan, K. C. Kuan et al. 1409 (PE 00274510, PE 00274511), J. H. Xiong &amp; Z. L. Zhou 92893 (PE), 93620 (PE), G. F. Li 63361 (PE), 64223 (PE), Z. Y. Liu 17947 (PE); Wushan, K. H. Yang 59843 (PE), H. F. Zhou &amp; H. Y. Li 110020 (PE); Wuxi, K. H. Yang 59482 (PE), 65060 (PE), 65481 (PE), K. L. Chu 1898 (PE), 1946 (PE); • <bold>Gansu</bold>: Chengxian, W. Y. Hsia 6127 (PE); Tanchang, Y. M. Yuan 1084 (PE), T. P. Wang 14307 (PE); Kangxian, Z. Y. Zhang 16747 (PE), 17238 (PE), 16429 (PE), Y. S. Lian et al. 96309 (PE); Wenxian, Z. Y. Zhang 13999 (PE), 15534 (PE), 14992 (PE), 15188 (PE), 14317 (PE), Q. X. Li &amp; X. C. Zhao 2376 (PE), 2153 (PE); Zhouqu, Y. Q. He 544 (PE 00274485, PE 00274486); • <bold>Guizhou</bold>: Chishui, Bijie Exped. 1243 (PE); Daozhen, Z. Y. Liu 16233 (PE); Renhuai, X. L. Wang 2189 (PE); Sinan, J. Zhang 4061 (PE); Weining, Bijie Exped. 224 (PE 00274646, PE 00274647, PE 01776696); Xishui, P. C. Tsoong 292 (PE 00274641, PE 00274642, PE 00274643, PE 00274644); Bijie, Bijie Exped. 1546 (PE 00274650, PE 00274651, PE 01776697), 1618 (PE 00274648, PE 00274648, PE 01823525), 1719 (PE 00274652, PE 00274653, PE 01823526), C. W. Wu 1217 (PE); Zunyi, Sichuan–Guizhou Exped. 1055 (PE), 1411 (PE); Tien-sen-kiao river, J. Cavalerie 1895 (E); • <bold>Hubei</bold>: Lichuan, W. C. Cheng &amp; C. T. Hwa 967 (PE), L. Y. Dai &amp; C. H. Qian 822 (PE); Xingshan, Z. D. Chen et al. 961115 (PE); Shennongjia, Sino–Amer. Exped. 1061 (PE); • <bold>Shaanxi</bold>: Hanzhong, J. W. Wang &amp; Z. C. Shi 109 (PE); Lüeyang, C. L. Tang 467 (PE); Nanzheng, K. T. Fu 6161 (PE); Ningqiang, T. N. Liou 11810 (PE 00274549, PE 00274550); Ningshan, H. W. Kung 3305 (PE), P. C. Kuo 1003 (PE); Pingli, P. Y. Li 4992 (PE); Taibai, C. G. Ma et al. 308 (PE 01824224, PE 01824225, PE 01824226); Yangxian, P. C. Kuo 2003 (PE), K. T. Fu 5245 (PE), H. W. Kung 3530 (PE), J. X. Yang 2075 (PE); Ziyang, P. Y. Li 4765 (PE), 4829 (PE), 6326 (PE), H. N. Qin et al. 18407 (PE); • <bold>Sichuan</bold>: Batang, D. E. Boufford et al. 35510 (PE), 35585 (PE), 35616 (PE); Baoxing, C. P’ei 814 (PE), S. S. Chang &amp; Y. X. Ren 7470 (PE); Butuo, Sichuan, Econ. Pl. Exped. 5898 (PE); Dujiangyan, Z. T. Wang et al. 870015 (PE); Ebian, Z. X. Zhao 737 (PE), C. W. Yao 2890 (PE), S. L. Sun 987 (PE); Emei, T. N. Liou 10589 (PE), J. H. Xiong et al. 32869 (PE), W. P. Fang 3182 (PE), K. C. Kuan et al. 1858 (PE 00274512, PE 00274513), 1989 (PE 00274516, PE 00274517), 2508 (PE 00274514, PE 00274515), 2623 (PE 00274508, PE 00274509), K. H. Yang 57013 (PE), 57561 (PE), T. N. Liou &amp; C. Wang 783 (PE 00274522, PE 00274523); Ganluo, Anonymous 4162 (PE 00274518, PE 00274608); Guangyuan, Y. Q. He 1577 (PE), T. N. Liou &amp; C. Wang 207 (PE); Hanyuan, T. P. Wang 9491 (PE); Heishui, X. Li 73404 (PE), 73610 (PE); Jinchuan, X. Li 75360 (PE), G. Z. Zhu &amp; X. Li 75666 (PE); Jiulong, Anonymous 4888 (PE), D. E. Boufford et al. 33040 (PE 01799277, PE 01799278); Kangding, W. K. Hu &amp; C. Ho 11051 (PE), 10641 (PE); Leshan, Z. T. Guan 6327 (PE); Leibo, C. S. Cao 533 (PE), 607 (PE), 635 (PE), 1570 (PE); Lixian, C. S. Cao 1037 (PE); Luhuo, D. E. Boufford et al. 34765 (PE); Mabian, T. T. Yu 4174 (PE 00274507, PE 00274589, PE 00274613); Barkam, Anonymous 23467 (PE); Shimian, C. J. Xie 42525 (PE); Songpan, K. T. Fu 2109 (PE); Tianquan, W. P. Fang 3493 (PE), X. L. Jiang 35067 (PE), 37601 (PE), 38012 (PE), 35143 (PE), X. L. Jiang &amp; J. H. Xiong 37754 (PE), K. L. Chu 4123 (PE), 4116 (PE), W. K. Hu &amp; C. Ho 12002 (PE); Xiaojin, S. S. Chang &amp; Y. X. Ren 6416 (PE); Xinlong, D. E.Boufford et al. 34132 (PE), 36291 (PE), 36269 (PE), 37281 (PE); Ya’an, T. P. Wang 8527 (PE), 8361 (PE), K. C. Kuan et al. 2498 (PE); Yuexi, Sichuan, Econ. Pl. Exped. 3724 (PE); Precise locality unknown, Anonymous 45 (PE), C. P’ei 8062 (PE), H. Smith 13564 (PE), Y. C. Yang 3547 (PE), West China Acad. Sci. 3120 (PE), 4123 (PE), C. L. Wu 12205 (PE); • <bold>Xizang</bold>: Bomê, Z. C. Ni et al. 1428 (PE), H. N. Qin et al. 362 (PE), T. S. Ying &amp; D. Y. Hong 650124 (PE); Qamdo, D. E. Boufford et al. 32367 (PE 01799281, PE 01799282); Cona, Anonymous 75–1622 (PE 00532438, PE 00532439, PE 00532440); Gyirong, Qinghai–Xizang Exped. Vegetation Team 4678 (PE), Qinghai–Xizang Exped. 6966 (PE 00274661, PE 00274669), Jomda, D. E. Boufford et al. 31359 (PE); Riwoqê, D. E. Boufford et al. 32163 (PE); Nyingchi, Z. C. Ni et al. 34 (PE 00274675, PE 00274676), H. N. Qin et al. 193 (PE); Nyalam, Xizang Med. Herb Exped. 1505 (PE 00274666, PE 01532300), Y. T. Zhang &amp; K. Y. Lang 4575 (PE 00274667, PE 00274668), H. N. Qin et al. 744 (PE 01717594, PE 01717595); Yadong, Qinghai–Xizang Exped. 2142 (PE 00274664, PE 00274665), Qinghai–Xizang Supplement Team 750299 (PE 00274671, PE 00274672), Anonymous 75–901 (PE 00532436, PE 00532437); • <bold>Yunnan</bold>: Dali, George Forrest 11670 (PE); Deqin, K. M. Feng 5357 (PE 00274654, PE 00274655), Anonymous 75–766 (PE); Kunming, Z. Y. Liu 19198 (PE); Shangri–la, H. N. Qin et al. 609 (PE); Yiliang, Northeast Yunnan Exped. 943 (PE); Precise locality unknown, T. P. Zhu 235 (PE), George Forrest 11025 (PE), Anonymous 4580 (PE); <bold>India</bold> • <bold>Carhoul</bold>: Mana, M. P. Edgeworth 16 (K 000890396); <bold>Nepal</bold> • <bold>Kamaon</bold>: Gossain-Than, N. Wallich 2974/84 (K 001118307).</p></tp:treatment-sec></tp:taxon-treatment>
