# Supplementary material for: ﻿Resurrection of the genus Homostylium Nees for the former Aster ser. Albescentes Y.Ling (Astereae, Asteraceae), with an updated generic synopsis
Source: PhytoKeys. 2025 Jun 17;259:27–66. doi: 10.3897/phytokeys.259.155606 (PMC12239000; doi:10.3897/phytokeys.259.155606)
Supplement: XML Treatment for Homostylium albescens var. discolor [file phytokeys.259.155606-treatment4.xml]

<!DOCTYPE tp:taxon-treatment
  PUBLIC "-//TaxonX//DTD Taxonomic Treatment Publishing DTD v0 20100105//EN" "tax-treatment-NSO.dtd">
<tp:taxon-treatment xmlns:tp="http://www.plazi.org/taxpub"><tp:treatment-meta><kwd-group><label>Taxon classification</label><kwd>
                <named-content content-type="kingdom">Plantae</named-content>
              </kwd><kwd>
                <named-content content-type="order">Asterales</named-content>
              </kwd><kwd>
                <named-content content-type="family">Asteraceae</named-content>
              </kwd></kwd-group><mixed-citation publication-type="journal"><person-group><name><surname>Chen</surname><given-names>Xinyu</given-names></name><name><surname>Fu</surname><given-names>Zhixi</given-names></name></person-group><article-title>﻿Resurrection of the genus <italic><tp:taxon-name><tp:taxon-name-part taxon-name-part-type="genus" reg="Homostylium">Homostylium</tp:taxon-name-part></tp:taxon-name></italic> Nees for the former <italic><tp:taxon-name><tp:taxon-name-part taxon-name-part-type="genus" reg="Aster">Aster</tp:taxon-name-part></tp:taxon-name></italic> ser. <italic><tp:taxon-name><tp:taxon-name-part taxon-name-part-type="genus" reg="Aster"/><tp:taxon-name-part taxon-name-part-type="series" reg="Albescentes">Albescentes</tp:taxon-name-part></tp:taxon-name></italic> Y.Ling (<tp:taxon-name><tp:taxon-name-part taxon-name-part-type="tribe">Astereae</tp:taxon-name-part></tp:taxon-name>, <tp:taxon-name><tp:taxon-name-part taxon-name-part-type="family">Asteraceae</tp:taxon-name-part></tp:taxon-name>), with an updated generic synopsis</article-title><source>PhytoKeys</source><day>17</day><month>06</month><year>2025</year><volume>259</volume><fpage>27</fpage><lpage>66</lpage><pub-id pub-id-type="doi">10.3897/phytokeys.259.155606</pub-id></mixed-citation></tp:treatment-meta><tp:nomenclature><label>﻿1.2.</label><tp:taxon-name>
              <object-id xmlns:xlink="http://www.w3.org/1999/xlink" content-type="arpha" xlink:type="simple">F471A1F2-132E-5354-A944-A061B65D6CDF</object-id>
              <tp:taxon-name-part taxon-name-part-type="genus" reg="Homostylium">Homostylium</tp:taxon-name-part>
              <tp:taxon-name-part taxon-name-part-type="species" reg="albescens">albescens</tp:taxon-name-part>
              <tp:taxon-name-part taxon-name-part-type="infraspecific-rank">var.</tp:taxon-name-part>
              <tp:taxon-name-part taxon-name-part-type="variety" reg="discolor">discolor</tp:taxon-name-part>
              <object-id xmlns:xlink="http://www.w3.org/1999/xlink" content-type="ipni" xlink:type="simple">urn:lsid:ipni.org:names:77363584-1</object-id>
            </tp:taxon-name><tp:taxon-authority>(Y.Ling) Z.X.Fu</tp:taxon-authority><tp:taxon-status xmlns:xlink="http://www.w3.org/1999/xlink" xlink:type="simple">comb. nov.</tp:taxon-status><tp:nomenclature-citation-list><tp:nomenclature-citation><tp:taxon-name>
                  <tp:taxon-name-part taxon-name-part-type="genus" reg="Aster"/>
                  <tp:taxon-name-part taxon-name-part-type="species" reg="albescens"/>
                  <tp:taxon-name-part taxon-name-part-type="infraspecific-rank"/>
                  <tp:taxon-name-part taxon-name-part-type="variety" reg="discolor"/>
                </tp:taxon-name><comment>≡ <tp:taxon-name><tp:taxon-name-part taxon-name-part-type="genus" reg="Aster">Aster</tp:taxon-name-part><tp:taxon-name-part taxon-name-part-type="species" reg="albescens">albescens</tp:taxon-name-part><tp:taxon-name-part taxon-name-part-type="infraspecific-rank">var.</tp:taxon-name-part><tp:taxon-name-part taxon-name-part-type="variety" reg="discolor">discolor</tp:taxon-name-part></tp:taxon-name> Y.Ling, Fl. Reipubl. Popularis Sin. 74: 358. 1985. ≡ <tp:taxon-name><tp:taxon-name-part taxon-name-part-type="genus" reg="Sinosidus">Sinosidus</tp:taxon-name-part><tp:taxon-name-part taxon-name-part-type="species" reg="albescens">albescens</tp:taxon-name-part><tp:taxon-name-part taxon-name-part-type="infraspecific-rank">var.</tp:taxon-name-part><tp:taxon-name-part taxon-name-part-type="variety" reg="discolor">discolor</tp:taxon-name-part></tp:taxon-name> (Y.Ling) G.L.Nesom, Phytoneuron 2020-64: 13. 2020. Type: China, Sichuan, Songpan, alt. 2400 m, Roadside, 22 Oct 1937, T. P. Wang 7896 (holotype, PE 00274683!) (Suppl. material <xref ref-type="supplementary-material" rid="S1">1</xref>: fig. S4). </comment></tp:nomenclature-citation></tp:nomenclature-citation-list></tp:nomenclature><tp:treatment-sec sec-type="material" id="SECID0EHZBG"><title>Type.</title><p>China • Sichuan, Songpan, alt. 2400 m, Roadside, 22 Oct 1937, T. P. Wang 7896 (holotype, PE 00274683!) (Suppl. material <xref ref-type="supplementary-material" rid="S1">1</xref>: fig. S4).</p></tp:treatment-sec><tp:treatment-sec sec-type="diagnosis" id="SECID0ERZBG"><title>Diagnosis.</title><p><bold><italic>Leaves</italic></bold> elliptic-lanceolate, 2–3.5 × 0.5–1 cm, abaxially white, appressed tomentose, adaxially glabrous. <bold><italic>Phyllaries</italic></bold> outer ovate, puberulent or glabrate. This variety is similar to <italic><tp:taxon-name><tp:taxon-name-part taxon-name-part-type="genus" reg="Homostylium">Homostylium</tp:taxon-name-part><tp:taxon-name-part taxon-name-part-type="species" reg="argyropholium">argyropholium</tp:taxon-name-part></tp:taxon-name></italic>. It may be intermediate between <italic><tp:taxon-name><tp:taxon-name-part taxon-name-part-type="genus" reg="Homostylium">H.</tp:taxon-name-part><tp:taxon-name-part taxon-name-part-type="species" reg="argyropholium">argyropholium</tp:taxon-name-part></tp:taxon-name></italic> and <italic><tp:taxon-name><tp:taxon-name-part taxon-name-part-type="genus" reg="Homostylium">H.</tp:taxon-name-part><tp:taxon-name-part taxon-name-part-type="species" reg="polium">polium</tp:taxon-name-part></tp:taxon-name></italic>.</p></tp:treatment-sec><tp:treatment-sec sec-type="distribution" id="SECID0EF2BG"><title>Distribution.</title><p>China, Sichuan (Songpan). Ca. 2400 m.</p></tp:treatment-sec><tp:treatment-sec sec-type="habitat" id="SECID0EK2BG"><title>Habitat.</title><p>Subalpine.</p></tp:treatment-sec><tp:treatment-sec sec-type="etymology" id="SECID0EP2BG"><title>Etymology.</title><p>The varietal name “<italic>discolor</italic>” is derived from the Latin “<italic>dis</italic>-” meaning “apart” or “opposite”, and “-<italic>color</italic>” meaning “color”. The name likely refers to a color variation (abaxially white leaves) compared to <italic>Homostylium albescens</italic> var. <italic>albescens</italic>.</p></tp:treatment-sec><tp:treatment-sec sec-type="material" id="SECID0EU3BG"><title>Specimens examined.</title><p><bold>China</bold> • <bold>Sichuan</bold>: Songpan, T. P. Wang 7896 (PE 00274683), T. P. Wang 7924 (PE).</p></tp:treatment-sec><tp:treatment-sec><!--Section generated to contain objects referenced in tp:taxon-treatment.--><supplementary-material xmlns:xlink="http://www.w3.org/1999/xlink" id="S1" position="float" orientation="portrait" xlink:type="simple"><object-id content-type="doi" xlink:type="simple">10.3897/phytokeys.259.155606.suppl1</object-id><object-id content-type="arpha" xlink:type="simple">AF9E6B07-A83E-5575-98A7-316BF7F55115</object-id><label>Supplementary material 1</label><caption><p>Supplementary information</p></caption><statement content-type="dataType"><label>Data type</label><p>pdf</p></statement><statement content-type="notes"><label>Explanation note</label><p>The supplementary file provides 40 images of the type specimens examined for the taxa discussed in this study.</p></statement><media xlink:href="phytokeys-259-027_article-155606__-s001.pdf" mimetype="application" mime-subtype="pdf" position="float" orientation="portrait" xlink:type="simple" id="oo_1355121.pdf"><uri content-type="original_file" xlink:type="simple">https://binary.pensoft.net/file/1355121</uri></media><permissions><license xlink:type="simple"><license-p>This dataset is made available under the Open Database License (http://opendatacommons.org/licenses/odbl/1.0/). The Open Database License (ODbL) is a license agreement intended to allow users to freely share, modify, and use this Dataset while maintaining this same freedom for others, provided that the original source and author(s) are credited.</license-p></license></permissions><attrib specific-use="authors">Xinyu Chen, Zhixi Fu</attrib></supplementary-material></tp:treatment-sec></tp:taxon-treatment>
