# Supplementary material for: ﻿Resurrection of the genus Homostylium Nees for the former Aster ser. Albescentes Y.Ling (Astereae, Asteraceae), with an updated generic synopsis
Source: PhytoKeys. 2025 Jun 17;259:27–66. doi: 10.3897/phytokeys.259.155606 (PMC12239000; doi:10.3897/phytokeys.259.155606)
Supplement: XML Treatment for Homostylium albescens var. glabratum [file phytokeys.259.155606-treatment5.xml]

<!DOCTYPE tp:taxon-treatment
  PUBLIC "-//TaxonX//DTD Taxonomic Treatment Publishing DTD v0 20100105//EN" "tax-treatment-NSO.dtd">
<tp:taxon-treatment xmlns:tp="http://www.plazi.org/taxpub"><tp:treatment-meta><kwd-group><label>Taxon classification</label><kwd>
                <named-content content-type="kingdom">Plantae</named-content>
              </kwd><kwd>
                <named-content content-type="order">Asterales</named-content>
              </kwd><kwd>
                <named-content content-type="family">Asteraceae</named-content>
              </kwd></kwd-group><mixed-citation publication-type="journal"><person-group><name><surname>Chen</surname><given-names>Xinyu</given-names></name><name><surname>Fu</surname><given-names>Zhixi</given-names></name></person-group><article-title>﻿Resurrection of the genus <italic><tp:taxon-name><tp:taxon-name-part taxon-name-part-type="genus" reg="Homostylium">Homostylium</tp:taxon-name-part></tp:taxon-name></italic> Nees for the former <italic><tp:taxon-name><tp:taxon-name-part taxon-name-part-type="genus" reg="Aster">Aster</tp:taxon-name-part></tp:taxon-name></italic> ser. <italic><tp:taxon-name><tp:taxon-name-part taxon-name-part-type="genus" reg="Aster"/><tp:taxon-name-part taxon-name-part-type="series" reg="Albescentes">Albescentes</tp:taxon-name-part></tp:taxon-name></italic> Y.Ling (<tp:taxon-name><tp:taxon-name-part taxon-name-part-type="tribe">Astereae</tp:taxon-name-part></tp:taxon-name>, <tp:taxon-name><tp:taxon-name-part taxon-name-part-type="family">Asteraceae</tp:taxon-name-part></tp:taxon-name>), with an updated generic synopsis</article-title><source>PhytoKeys</source><day>17</day><month>06</month><year>2025</year><volume>259</volume><fpage>27</fpage><lpage>66</lpage><pub-id pub-id-type="doi">10.3897/phytokeys.259.155606</pub-id></mixed-citation></tp:treatment-meta><tp:nomenclature><label>﻿1.3.</label><tp:taxon-name>
              <object-id xmlns:xlink="http://www.w3.org/1999/xlink" content-type="arpha" xlink:type="simple">B69C68D6-90AC-5FB6-B4C8-D72FD28BBF02</object-id>
              <tp:taxon-name-part taxon-name-part-type="genus" reg="Homostylium">Homostylium</tp:taxon-name-part>
              <tp:taxon-name-part taxon-name-part-type="species" reg="albescens">albescens</tp:taxon-name-part>
              <tp:taxon-name-part taxon-name-part-type="infraspecific-rank">var.</tp:taxon-name-part>
              <tp:taxon-name-part taxon-name-part-type="variety" reg="glabratum">glabratum</tp:taxon-name-part>
              <object-id xmlns:xlink="http://www.w3.org/1999/xlink" content-type="ipni" xlink:type="simple">urn:lsid:ipni.org:names:77363585-1</object-id>
            </tp:taxon-name><tp:taxon-authority>(Diels) Z.X.Fu</tp:taxon-authority><tp:taxon-status xmlns:xlink="http://www.w3.org/1999/xlink" xlink:type="simple">comb. nov.</tp:taxon-status><tp:nomenclature-citation-list><tp:nomenclature-citation><tp:taxon-name>
                  <tp:taxon-name-part taxon-name-part-type="genus" reg="Aster"/>
                  <tp:taxon-name-part taxon-name-part-type="species" reg="harrowianus"/>
                  <tp:taxon-name-part taxon-name-part-type="infraspecific-rank"/>
                  <tp:taxon-name-part taxon-name-part-type="variety" reg="glabratus"/>
                </tp:taxon-name><comment>≡ <tp:taxon-name><tp:taxon-name-part taxon-name-part-type="genus" reg="Aster">Aster</tp:taxon-name-part><tp:taxon-name-part taxon-name-part-type="species" reg="harrowianus">harrowianus</tp:taxon-name-part><tp:taxon-name-part taxon-name-part-type="infraspecific-rank">var.</tp:taxon-name-part><tp:taxon-name-part taxon-name-part-type="variety" reg="glabratus">glabratus</tp:taxon-name-part></tp:taxon-name> Diels, Notes Roy. Bot. Gard. Edinburgh 5: 184. 1912. ≡ <tp:taxon-name><tp:taxon-name-part taxon-name-part-type="genus" reg="Aster">Aster</tp:taxon-name-part><tp:taxon-name-part taxon-name-part-type="species" reg="albescens">albescens</tp:taxon-name-part><tp:taxon-name-part taxon-name-part-type="infraspecific-rank">var.</tp:taxon-name-part><tp:taxon-name-part taxon-name-part-type="variety" reg="glabratus">glabratus</tp:taxon-name-part></tp:taxon-name> (Diels) Boufford &amp; Y.S.Chen, Harvard Pap. Bot. 14: 43. 2009. ≡ <tp:taxon-name><tp:taxon-name-part taxon-name-part-type="genus" reg="Sinosidus">Sinosidus</tp:taxon-name-part><tp:taxon-name-part taxon-name-part-type="species" reg="albescens">albescens</tp:taxon-name-part><tp:taxon-name-part taxon-name-part-type="infraspecific-rank">var.</tp:taxon-name-part><tp:taxon-name-part taxon-name-part-type="variety" reg="glabratus">glabratus</tp:taxon-name-part></tp:taxon-name> (Diels) G.L.Nesom, Phytoneuron 2020-64: 13. 2020. Type: China. Yunnan, Lijiang, shady, rocky situations, side valleys on the eastern flank, Lat. 27'15°N, alt. 9500–11000 ft, July 1906, G. Forrest 2508 (holotype, E 00385621!; isotype, P 00711686!) (Suppl. material <xref ref-type="supplementary-material" rid="S1">1</xref>: figs S5, S6). </comment></tp:nomenclature-citation><tp:nomenclature-citation><tp:taxon-name>
                  <tp:taxon-name-part taxon-name-part-type="genus" reg="Aster"/>
                  <tp:taxon-name-part taxon-name-part-type="species" reg="albescens"/>
                  <tp:taxon-name-part taxon-name-part-type="infraspecific-rank"/>
                  <tp:taxon-name-part taxon-name-part-type="variety" reg="levissimus"/>
                </tp:taxon-name><comment>= <tp:taxon-name><tp:taxon-name-part taxon-name-part-type="genus" reg="Aster">Aster</tp:taxon-name-part><tp:taxon-name-part taxon-name-part-type="species" reg="albescens">albescens</tp:taxon-name-part><tp:taxon-name-part taxon-name-part-type="infraspecific-rank">var.</tp:taxon-name-part><tp:taxon-name-part taxon-name-part-type="variety" reg="levissimus">levissimus</tp:taxon-name-part></tp:taxon-name> Hand.-Mazz., Acta Horti Gothob. 12: 208. 1938. Type: China, Sichuan, Lixian, Zhuokeji (=Drogochi), alt., 3300 m, Anonymous 4544 (holotype, WU, not seen). </comment></tp:nomenclature-citation></tp:nomenclature-citation-list></tp:nomenclature><tp:treatment-sec sec-type="material" id="SECID0E5AAI"><title>Type.</title><p>China • Yunnan, Lijiang, shady, rocky situations, side valleys on the eastern flank, Lat. 27'15°N, alt. 9500–11000 ft, July 1906, G. Forrest 2508 (holotype, E 00385621!; isotype, P 00711686!) (Suppl. material <xref ref-type="supplementary-material" rid="S1">1</xref>: figs S5, S6).</p></tp:treatment-sec><tp:treatment-sec sec-type="diagnosis" id="SECID0EIBAI"><title>Diagnosis.</title><p><bold><italic>Leaves</italic></bold> narrowly to broadly lanceolate, 5–12 cm, both surfaces glabrous, sometimes young leaves abaxially sparsely tomentose on midvein only. <bold><italic>Phyllaries</italic></bold> outer ovate to lanceolate, glabrous. The leaves are similar in shape to those of <tp:taxon-name><tp:taxon-name-part taxon-name-part-type="genus" reg="Homostylium">Homostylium</tp:taxon-name-part><tp:taxon-name-part taxon-name-part-type="species" reg="albescens">albescens</tp:taxon-name-part><tp:taxon-name-part taxon-name-part-type="infraspecific-rank">var.</tp:taxon-name-part><tp:taxon-name-part taxon-name-part-type="variety" reg="albescens">albescens</tp:taxon-name-part></tp:taxon-name>, but are often shorter and narrower.</p></tp:treatment-sec><tp:treatment-sec sec-type="distribution" id="SECID0EMCAI"><title>Distribution.</title><p>China (Chongqing, Gansu, Xizang, Hubei, W Sichuan, N Yunnan). 800–3000 m.</p></tp:treatment-sec><tp:treatment-sec sec-type="habitat" id="SECID0ERCAI"><title>Habitat.</title><p>Subalpine.</p></tp:treatment-sec><tp:treatment-sec sec-type="etymology" id="SECID0EWCAI"><title>Etymology.</title><p>The varietal name “<italic>glabratum</italic>” is derived from the Latin “<italic>glaber</italic>”, meaning “smooth” or “hairless”, combined with the neuter suffix “-<italic>atum</italic>”, which indicates “possession”. The name likely refers to the abaxially smooth, hairless leaf surface of this variety.</p></tp:treatment-sec><tp:treatment-sec sec-type="material" id="SECID0EKDAI"><title>Specimens examined.</title><p><bold>China</bold> • <bold>Chongqing</bold>: Chengkou, T. L. Dai 103779 (PE); Nanchuan, G. F. Li 64223 (PE), J. H. Xiong &amp; Z. L. Zhou 92453 (PE); Wuxi, G. H. Yang 65505 (PE), • <bold>Gansu</bold>: Kangxian, Z. Y. Zhang 16874 (PE); Wenxian, Y. Q. He 936 (PE), J. X. Yang &amp; Y. Q. He 3380 (PE); • <bold>Hubei</bold>: Xuan’en, H. J. Li 3852 (PE), 4689 (PE); Lichuan, G. X. Fu &amp; Z. S. Zhang 1588 (PE 00274747, PE 00274748, PE 00274749); • <bold>Sichuan</bold>: Baiyu, D. E. Boufford et al. 37202 (PE); Baoxing, T. P. Soong 39045 (PE), K. L. Chu 3120 (PE); Butuo, Sichuan, Econ. Pl. Exped. 5898 (PE); Danba, D. Y. Hong et al. 95061 (PE); Ebian, Anonymous 145 (PE), Anonymous 146 (PE), Heishui, X. Li 74090 (PE), 73288 (PE), 73844 (PE), Jinchuan, X. Li 75077 (PE), 75152 (PE), 75171 (PE), 75231 (PE), 75270 (PE), 75288 (PE), 75387 (PE), 75411 (PE), 75457 (PE), 75460 (PE), 75475 (PE), 75493 (PE), 75557 (PE), 75702 (PE), 75908 (PE), 76223 (PE), 76273 (PE), 76304 (PE), 76531 (PE), 76585 (PE), 76761 (PE), 77993 (PE), 78055 (PE), 78242 (PE), 78362 (PE), 78490 (PE), 78509 (PE 00274889, PE 00274891), 78611 (PE), 78714 (PE 00274757, PE 00274758), G. Z. Zhu &amp; X. Li 75578 (PE), 75629 (PE), 75677 (PE), 75816 (PE), G. Z. Zhu 75052 (PE), Anonymous 9474 (PE), Anonymous 75848 (PE), Kangding, W. G. Hu &amp; X. L. Jiang 36862 (PE), X. L. Jiang 37151 (PE), 37044 (PE), 37010 (PE), C. S. Liu 1058 (PE 00274780, PE 00274797); Lixian, Anonymous 4544 (WU), C. S. Cao 21 (PE), 48 (PE), 149 (PE), 1203 (PE), Z. He &amp; Z. L. Zhou 4216 (PE); Luhuo, Wei L. Chen et al. 7304 (PE); Barkam, X. Li 72379 (PE), 72567 (PE), 71852 (PE), 71944 (PE), X. Li &amp; J. X. Zhou 72668 (PE), J. X. Zhou &amp; X. Li 72729 (PE), Anonymous 23273 (PE); Meigu, Sichuan, Econ. Pl. Exped. 1677 (PE), Anonymous 13096 (PE); Mianning, S. F. Zhu 20327 (PE); Muli, K. M. Feng 2923 (PE), T. T. Yu 14100 (PE); Shimian, C. J. Xie 42771 (PE), 42413 (PE); Tianquan, X. L. Jiang 35226 (PE); Wenchuan, Anonymous 8267 (PE); Xiangcheng, Veg. Exped. 3233 (PE); Xiaojin, P. X. Li 10030 (PE), J. Zhou E572 (PE), S. S. Chang &amp; Y. X. Ren 6481 (PE); Yajiang, D. E. Boufford et al. 35796 (PE), West China Acad. Sci. 4116 (PE), S. X. Jia 360 (PE), H. Smith 12593 (PE), Anonymous 102001 (PE), Y. W. Tsui 5965 (PE), X. Li 76708 (PE), 76954 (PE), 76874 (PE), 76932 (PE), S. F. Zhu 20327 (PE), Anonymous 5675 (PE), Sichuan Veg. Exped. 2397 (PE); • <bold>Xizang</bold>: Zayü, C. W. Wang 66522 (PE), Jin W. Zhang 982 (PE), Chagyab, Qinghai-Tibet Exped. 12287 (PE); Markam, Qinghai-Tibet Exped. 11980 (PE 01824813, PE 01824814); Mainling, Xizang Med. Herb Exped. 4226 (PE); • <bold>Yunnan</bold>: Lijiang, G. Forrest 2508 (E 0038562, P 00711686); Shangri-la, Zhongdian Exped. 2091 (PE 00274836, PE 00274837).</p></tp:treatment-sec><tp:treatment-sec><!--Section generated to contain objects referenced in tp:taxon-treatment.--><supplementary-material xmlns:xlink="http://www.w3.org/1999/xlink" id="S1" position="float" orientation="portrait" xlink:type="simple"><object-id content-type="doi" xlink:type="simple">10.3897/phytokeys.259.155606.suppl1</object-id><object-id content-type="arpha" xlink:type="simple">AF9E6B07-A83E-5575-98A7-316BF7F55115</object-id><label>Supplementary material 1</label><caption><p>Supplementary information</p></caption><statement content-type="dataType"><label>Data type</label><p>pdf</p></statement><statement content-type="notes"><label>Explanation note</label><p>The supplementary file provides 40 images of the type specimens examined for the taxa discussed in this study.</p></statement><media xlink:href="phytokeys-259-027_article-155606__-s001.pdf" mimetype="application" mime-subtype="pdf" position="float" orientation="portrait" xlink:type="simple" id="oo_1355121.pdf"><uri content-type="original_file" xlink:type="simple">https://binary.pensoft.net/file/1355121</uri></media><permissions><license xlink:type="simple"><license-p>This dataset is made available under the Open Database License (http://opendatacommons.org/licenses/odbl/1.0/). The Open Database License (ODbL) is a license agreement intended to allow users to freely share, modify, and use this Dataset while maintaining this same freedom for others, provided that the original source and author(s) are credited.</license-p></license></permissions><attrib specific-use="authors">Xinyu Chen, Zhixi Fu</attrib></supplementary-material></tp:treatment-sec></tp:taxon-treatment>
