# Supplementary material for: ﻿Resurrection of the genus Homostylium Nees for the former Aster ser. Albescentes Y.Ling (Astereae, Asteraceae), with an updated generic synopsis
Source: PhytoKeys. 2025 Jun 17;259:27–66. doi: 10.3897/phytokeys.259.155606 (PMC12239000; doi:10.3897/phytokeys.259.155606)
Supplement: XML Treatment for Homostylium albescens var. salignum [file phytokeys.259.155606-treatment6.xml]

<!DOCTYPE tp:taxon-treatment
  PUBLIC "-//TaxonX//DTD Taxonomic Treatment Publishing DTD v0 20100105//EN" "tax-treatment-NSO.dtd">
<tp:taxon-treatment xmlns:tp="http://www.plazi.org/taxpub"><tp:treatment-meta><kwd-group><label>Taxon classification</label><kwd>
                <named-content content-type="kingdom">Plantae</named-content>
              </kwd><kwd>
                <named-content content-type="order">Asterales</named-content>
              </kwd><kwd>
                <named-content content-type="family">Asteraceae</named-content>
              </kwd></kwd-group><mixed-citation publication-type="journal"><person-group><name><surname>Chen</surname><given-names>Xinyu</given-names></name><name><surname>Fu</surname><given-names>Zhixi</given-names></name></person-group><article-title>﻿Resurrection of the genus <italic><tp:taxon-name><tp:taxon-name-part taxon-name-part-type="genus" reg="Homostylium">Homostylium</tp:taxon-name-part></tp:taxon-name></italic> Nees for the former <italic><tp:taxon-name><tp:taxon-name-part taxon-name-part-type="genus" reg="Aster">Aster</tp:taxon-name-part></tp:taxon-name></italic> ser. <italic><tp:taxon-name><tp:taxon-name-part taxon-name-part-type="genus" reg="Aster"/><tp:taxon-name-part taxon-name-part-type="series" reg="Albescentes">Albescentes</tp:taxon-name-part></tp:taxon-name></italic> Y.Ling (<tp:taxon-name><tp:taxon-name-part taxon-name-part-type="tribe">Astereae</tp:taxon-name-part></tp:taxon-name>, <tp:taxon-name><tp:taxon-name-part taxon-name-part-type="family">Asteraceae</tp:taxon-name-part></tp:taxon-name>), with an updated generic synopsis</article-title><source>PhytoKeys</source><day>17</day><month>06</month><year>2025</year><volume>259</volume><fpage>27</fpage><lpage>66</lpage><pub-id pub-id-type="doi">10.3897/phytokeys.259.155606</pub-id></mixed-citation></tp:treatment-meta><tp:nomenclature><label>﻿1.4.</label><tp:taxon-name>
              <object-id xmlns:xlink="http://www.w3.org/1999/xlink" content-type="arpha" xlink:type="simple">89694488-69DA-59B0-B8FD-EE10DB92D301</object-id>
              <tp:taxon-name-part taxon-name-part-type="genus" reg="Homostylium">Homostylium</tp:taxon-name-part>
              <tp:taxon-name-part taxon-name-part-type="species" reg="albescens">albescens</tp:taxon-name-part>
              <tp:taxon-name-part taxon-name-part-type="infraspecific-rank">var.</tp:taxon-name-part>
              <tp:taxon-name-part taxon-name-part-type="variety" reg="salignum">salignum</tp:taxon-name-part>
              <object-id xmlns:xlink="http://www.w3.org/1999/xlink" content-type="ipni" xlink:type="simple">urn:lsid:ipni.org:names:77363586-1</object-id>
            </tp:taxon-name><tp:taxon-authority>(Franch.) Z.X.Fu</tp:taxon-authority><tp:taxon-status xmlns:xlink="http://www.w3.org/1999/xlink" xlink:type="simple">comb. nov.</tp:taxon-status><tp:nomenclature-citation-list><tp:nomenclature-citation><tp:taxon-name>
                  <tp:taxon-name-part taxon-name-part-type="genus" reg="Inula"/>
                  <tp:taxon-name-part taxon-name-part-type="species" reg="cuspidata"/>
                  <tp:taxon-name-part taxon-name-part-type="infraspecific-rank"/>
                  <tp:taxon-name-part taxon-name-part-type="variety" reg="saligna"/>
                </tp:taxon-name><comment>≡ <tp:taxon-name><tp:taxon-name-part taxon-name-part-type="genus" reg="Inula">Inula</tp:taxon-name-part><tp:taxon-name-part taxon-name-part-type="species" reg="cuspidata">cuspidata</tp:taxon-name-part><tp:taxon-name-part taxon-name-part-type="infraspecific-rank">var.</tp:taxon-name-part><tp:taxon-name-part taxon-name-part-type="variety" reg="saligna">saligna</tp:taxon-name-part></tp:taxon-name> Franch., Nouv. Arch. Mus. Hist. Nat., sér. 2 10: 37. 1888. ≡ <tp:taxon-name><tp:taxon-name-part taxon-name-part-type="genus" reg="Aster">Aster</tp:taxon-name-part><tp:taxon-name-part taxon-name-part-type="species" reg="albescens">albescens</tp:taxon-name-part><tp:taxon-name-part taxon-name-part-type="infraspecific-rank">var.</tp:taxon-name-part><tp:taxon-name-part taxon-name-part-type="variety" reg="salignus">salignus</tp:taxon-name-part></tp:taxon-name> (Franch.) Hand.-Mazz., Acta Horti Gothob. 12: 207. 1938. Type: India, George Forrest 2508 (lectotype, designated here, E 00385621!) (Suppl. material <xref ref-type="supplementary-material" rid="S1">1</xref>: fig. S7). </comment></tp:nomenclature-citation><tp:nomenclature-citation><tp:taxon-name>
                  <tp:taxon-name-part taxon-name-part-type="genus" reg="Sinosidus"/>
                  <tp:taxon-name-part taxon-name-part-type="species" reg="albescens"/>
                  <tp:taxon-name-part taxon-name-part-type="infraspecific-rank"/>
                  <tp:taxon-name-part taxon-name-part-type="variety" reg="salignus"/>
                </tp:taxon-name><comment>= <tp:taxon-name><tp:taxon-name-part taxon-name-part-type="genus" reg="Sinosidus">Sinosidus</tp:taxon-name-part><tp:taxon-name-part taxon-name-part-type="species" reg="albescens">albescens</tp:taxon-name-part><tp:taxon-name-part taxon-name-part-type="infraspecific-rank">var.</tp:taxon-name-part><tp:taxon-name-part taxon-name-part-type="variety" reg="salignus">salignus</tp:taxon-name-part></tp:taxon-name> (Franch.) G.L.Nesom, Phytoneuron 2020-64: 13. 2020. Type: Xizang. J.P.A. David s.n. </comment></tp:nomenclature-citation></tp:nomenclature-citation-list></tp:nomenclature><tp:treatment-sec sec-type="material" id="SECID0EMHAI"><title>Type.</title><p>India, George Forrest 2508 (lectotype, designated here, E 00385621!) (Suppl. material <xref ref-type="supplementary-material" rid="S1">1</xref>: fig. S7).</p></tp:treatment-sec><tp:treatment-sec sec-type="diagnosis" id="SECID0EWHAI"><title>Diagnosis.</title><p><bold><italic>Leaves</italic></bold> elliptic-lanceolate, abaxially brown pubescent on veins or sometimes totally, glandular, base attenuate, apex acuminate. <bold><italic>Phyllaries</italic></bold> outer narrowly lanceolate, puberulent. The main differences from the type variety include leaves long-elliptic-lanceolate, base attenuate, apex acuminate, abaxially brown tomentose along veins or entirely, stem often more robust.</p></tp:treatment-sec><tp:treatment-sec sec-type="distribution" id="SECID0EJIAI"><title>Distribution.</title><p>China (W and N Sichuan, Xizang, Yunnan); N India. 1900 to 3900 m.</p></tp:treatment-sec><tp:treatment-sec sec-type="habitat" id="SECID0EOIAI"><title>Habitat.</title><p>Subalpine.</p></tp:treatment-sec><tp:treatment-sec sec-type="etymology" id="SECID0ETIAI"><title>Etymology.</title><p>The varietal name “<italic>salignum</italic>” is derived from the Latin “<italic>salix</italic>”, meaning “willow” and the neuter suffix “-<italic>gnum</italic>”, meaning “pertaining” or “resembling”. The name likely refers to the resemblance of this variety to willow leaves, particularly in shape.</p></tp:treatment-sec><tp:treatment-sec sec-type="material" id="SECID0EHJAI"><title>Specimens examined.</title><p><bold>China</bold> • <bold>Sichuan</bold>: Baoxing, T. P. Soong 38993 (PE), 39214 (PE); Daofu, S. Jiang et al. 2351 (PE); Jinchuan, X. Li 76838 (PE), 78065 (PE), 78362 (PE), 78490 (PE), 78611 (PE); Kangding, S. Jiang et al. 9763 (PE); Meigu, Sichuan, Econ. Pl. Exped. 1677 (PE); Muli, T. T. Yu 6605 (PE 00274903, PE 00274904), 14100 (PE); Xiaojin, G. Z. Liu 408 (PE), S. S. Chang &amp; Y. X. Ren 5875 (PE), 6715 (PE), 6798 (PE), 6994 (PE); Yajiang, Z. Y. Luo et al. 527 (PE), Precise locality unknown, C. W. Wang 65280 (PE), 66060 (PE), K. L. Chu 7595 (PE 00274885, PE 00274886), Min. Forest. s.n. (PE); • <bold>Xizang</bold>: Precise locality unknown, J.P.A. David s.n.; • <bold>Yunnan</bold>: Binchuan, T. N. Liou 22098 (PE), 22103 (PE); Deqin, T. T. Yu 9438 (PE 00274956, PE 00274957), 9858 (PE 00274926, PE 00274927), 10535 (PE 00274906, PE 00274907), K. M. Feng 5535 (PE), 5644 (PE 00274917, PE 00274918), C. W. Wang 64762 (PE), 69994 (PE), H. T. Tsai 54400 (PE), 54416 (PE); Gongshan, C. W. Wang 67082 (PE), K. M. Feng 8391 (PE); Heqing, R. C. Ching 23614 (PE), 23937 (PE 00274910, PE 00274933); Lanping, H. T. Tsai 56284 (PE); Lijiang, T. T. Yu 15239 (PE), R. C. Ching 30994 (PE 00274912, PE 00274913), K. M. Feng 21327 (PE); Shangri-la, T. T. Yu 11550 (PE 00274919, PE 00274920), 12390 (PE 00274958, PE 00274959), 12522 (PE 00274914, PE 00274915), K. M. Feng 2749 (PE), Zhongdian Exped. 1508 (PE 00274937, PE 00274938); Precise locality unknown, T. T. Yu 15239 (PE 00274908, PE 00274909), 19693 (PE), 20823 (PE), 20925 (PE 00274953, PE 00274954), 22617 (PE), K. M. Feng 1210 (PE), H. T. Tsai 52981 (PE), Zhongdian Exped. 1413 (PE 00274939, PE 00274940); <bold>India</bold> • <bold>Unknown</bold>: Precise locality unknown, George Forrest 2508 (E 00385621).</p></tp:treatment-sec><tp:treatment-sec sec-type="notes" id="SECID0EZJAI"><title>Notes.</title><p>In <xref ref-type="bibr" rid="B25">Nesom (2020g)</xref>, the type specimen for this variety was designated as “Xizang. J.P.A. David s.n.”, with neither a collection number nor a specimen number specified. According to the protologue, the holotype specimen number for <tp:taxon-name><tp:taxon-name-part taxon-name-part-type="genus" reg="Homostylium">Homostylium</tp:taxon-name-part><tp:taxon-name-part taxon-name-part-type="species" reg="albescens">albescens</tp:taxon-name-part><tp:taxon-name-part taxon-name-part-type="infraspecific-rank">var.</tp:taxon-name-part><tp:taxon-name-part taxon-name-part-type="variety" reg="salignum">salignum</tp:taxon-name-part></tp:taxon-name> was also not seen. A careful search was conducted at the PE Herbarium. More than 190 specimens of this variety were found, but still no holotype was designated. Among them, the specimen E00385621 (George Forrest 2508) (Suppl. material <xref ref-type="supplementary-material" rid="S1">1</xref>: fig. S7) closely matched the illustration in the original publication. Therefore, this specimen was designated as the lectotype of this variety.</p></tp:treatment-sec><tp:treatment-sec><!--Section generated to contain objects referenced in tp:taxon-treatment.--><supplementary-material xmlns:xlink="http://www.w3.org/1999/xlink" id="S1" position="float" orientation="portrait" xlink:type="simple"><object-id content-type="doi" xlink:type="simple">10.3897/phytokeys.259.155606.suppl1</object-id><object-id content-type="arpha" xlink:type="simple">AF9E6B07-A83E-5575-98A7-316BF7F55115</object-id><label>Supplementary material 1</label><caption><p>Supplementary information</p></caption><statement content-type="dataType"><label>Data type</label><p>pdf</p></statement><statement content-type="notes"><label>Explanation note</label><p>The supplementary file provides 40 images of the type specimens examined for the taxa discussed in this study.</p></statement><media xlink:href="phytokeys-259-027_article-155606__-s001.pdf" mimetype="application" mime-subtype="pdf" position="float" orientation="portrait" xlink:type="simple" id="oo_1355121.pdf"><uri content-type="original_file" xlink:type="simple">https://binary.pensoft.net/file/1355121</uri></media><permissions><license xlink:type="simple"><license-p>This dataset is made available under the Open Database License (http://opendatacommons.org/licenses/odbl/1.0/). The Open Database License (ODbL) is a license agreement intended to allow users to freely share, modify, and use this Dataset while maintaining this same freedom for others, provided that the original source and author(s) are credited.</license-p></license></permissions><attrib specific-use="authors">Xinyu Chen, Zhixi Fu</attrib></supplementary-material></tp:treatment-sec><ref-list><ref id="B25"><mixed-citation xmlns:xlink="http://www.w3.org/1999/xlink" xlink:type="simple"><person-group><name name-style="western"><surname>Nesom</surname><given-names>GL</given-names></name></person-group> (<year>2020g</year>) <article-title>New genera from Asian <tp:taxon-name><tp:taxon-name-part taxon-name-part-type="genus">Aster</tp:taxon-name-part></tp:taxon-name> (<tp:taxon-name><tp:taxon-name-part taxon-name-part-type="family">Asteraceae</tp:taxon-name-part></tp:taxon-name>: <tp:taxon-name><tp:taxon-name-part taxon-name-part-type="tribe">Astereae</tp:taxon-name-part></tp:taxon-name>).</article-title><source>Phytoneuron</source><volume>64</volume>: <fpage>1</fpage>–<lpage>44</lpage>.</mixed-citation></ref></ref-list></tp:taxon-treatment>
