# Supplementary material for: ﻿Resurrection of the genus Homostylium Nees for the former Aster ser. Albescentes Y.Ling (Astereae, Asteraceae), with an updated generic synopsis
Source: PhytoKeys. 2025 Jun 17;259:27–66. doi: 10.3897/phytokeys.259.155606 (PMC12239000; doi:10.3897/phytokeys.259.155606)
Supplement: XML Treatment for Homostylium albescens var. glandulosum [file phytokeys.259.155606-treatment7.xml]

<!DOCTYPE tp:taxon-treatment
  PUBLIC "-//TaxonX//DTD Taxonomic Treatment Publishing DTD v0 20100105//EN" "tax-treatment-NSO.dtd">
<tp:taxon-treatment xmlns:tp="http://www.plazi.org/taxpub"><tp:treatment-meta><kwd-group><label>Taxon classification</label><kwd>
                <named-content content-type="kingdom">Plantae</named-content>
              </kwd><kwd>
                <named-content content-type="order">Asterales</named-content>
              </kwd><kwd>
                <named-content content-type="family">Asteraceae</named-content>
              </kwd></kwd-group><mixed-citation publication-type="journal"><person-group><name><surname>Chen</surname><given-names>Xinyu</given-names></name><name><surname>Fu</surname><given-names>Zhixi</given-names></name></person-group><article-title>﻿Resurrection of the genus <italic><tp:taxon-name><tp:taxon-name-part taxon-name-part-type="genus" reg="Homostylium">Homostylium</tp:taxon-name-part></tp:taxon-name></italic> Nees for the former <italic><tp:taxon-name><tp:taxon-name-part taxon-name-part-type="genus" reg="Aster">Aster</tp:taxon-name-part></tp:taxon-name></italic> ser. <italic><tp:taxon-name><tp:taxon-name-part taxon-name-part-type="genus" reg="Aster"/><tp:taxon-name-part taxon-name-part-type="series" reg="Albescentes">Albescentes</tp:taxon-name-part></tp:taxon-name></italic> Y.Ling (<tp:taxon-name><tp:taxon-name-part taxon-name-part-type="tribe">Astereae</tp:taxon-name-part></tp:taxon-name>, <tp:taxon-name><tp:taxon-name-part taxon-name-part-type="family">Asteraceae</tp:taxon-name-part></tp:taxon-name>), with an updated generic synopsis</article-title><source>PhytoKeys</source><day>17</day><month>06</month><year>2025</year><volume>259</volume><fpage>27</fpage><lpage>66</lpage><pub-id pub-id-type="doi">10.3897/phytokeys.259.155606</pub-id></mixed-citation></tp:treatment-meta><tp:nomenclature><label>﻿1.5.</label><tp:taxon-name>
              <object-id xmlns:xlink="http://www.w3.org/1999/xlink" content-type="arpha" xlink:type="simple">A010F55D-FBB3-5490-A154-7E064C3E5303</object-id>
              <tp:taxon-name-part taxon-name-part-type="genus" reg="Homostylium">Homostylium</tp:taxon-name-part>
              <tp:taxon-name-part taxon-name-part-type="species" reg="albescens">albescens</tp:taxon-name-part>
              <tp:taxon-name-part taxon-name-part-type="infraspecific-rank">var.</tp:taxon-name-part>
              <tp:taxon-name-part taxon-name-part-type="variety" reg="glandulosum">glandulosum</tp:taxon-name-part>
              <object-id xmlns:xlink="http://www.w3.org/1999/xlink" content-type="ipni" xlink:type="simple">urn:lsid:ipni.org:names:77363587-1</object-id>
            </tp:taxon-name><tp:taxon-authority>(Hand.-Mazz.) Z.X.Fu</tp:taxon-authority><tp:taxon-status xmlns:xlink="http://www.w3.org/1999/xlink" xlink:type="simple">comb. nov.</tp:taxon-status><tp:nomenclature-citation-list><tp:nomenclature-citation><tp:taxon-name>
                  <tp:taxon-name-part taxon-name-part-type="genus" reg="Aster"/>
                  <tp:taxon-name-part taxon-name-part-type="species" reg="albescens"/>
                  <tp:taxon-name-part taxon-name-part-type="infraspecific-rank"/>
                  <tp:taxon-name-part taxon-name-part-type="variety" reg="glandulosus"/>
                </tp:taxon-name><comment>≡ <tp:taxon-name><tp:taxon-name-part taxon-name-part-type="genus" reg="Aster">Aster</tp:taxon-name-part><tp:taxon-name-part taxon-name-part-type="species" reg="albescens">albescens</tp:taxon-name-part><tp:taxon-name-part taxon-name-part-type="infraspecific-rank">var.</tp:taxon-name-part><tp:taxon-name-part taxon-name-part-type="variety" reg="glandulosus">glandulosus</tp:taxon-name-part></tp:taxon-name> Hand.-Mazz., J. Bot. 76: 284. 1938. ≡ <tp:taxon-name><tp:taxon-name-part taxon-name-part-type="genus" reg="Sinosidus">Sinosidus</tp:taxon-name-part><tp:taxon-name-part taxon-name-part-type="species" reg="albescens">albescens</tp:taxon-name-part><tp:taxon-name-part taxon-name-part-type="infraspecific-rank">var.</tp:taxon-name-part><tp:taxon-name-part taxon-name-part-type="variety" reg="glandulosus">glandulosus</tp:taxon-name-part></tp:taxon-name> (Hand.-Mazz.) G.L.Nesom, Phytoneuron 2020-64: 13. 2020. Type: China, Xizang, Chamdo, alt. 13000ft, 6 August 1933, F. Kingdon-Ward 10752 (holotype, E 00385688!; isotype, BM 000945772!) (Suppl. material <xref ref-type="supplementary-material" rid="S1">1</xref>: figs S8, S9). </comment></tp:nomenclature-citation></tp:nomenclature-citation-list></tp:nomenclature><tp:treatment-sec sec-type="material" id="SECID0ESNAI"><title>Type.</title><p>China • Xizang, Chamdo, alt. 13000ft, 6 August 1933, F. Kingdon-Ward 10752 (holotype, E 00385688!; isotype, BM 000945772!) (Suppl. material <xref ref-type="supplementary-material" rid="S1">1</xref>: figs S8, S9).</p></tp:treatment-sec><tp:treatment-sec sec-type="diagnosis" id="SECID0E3NAI"><title>Diagnosis.</title><p><bold><italic>Leaves</italic></bold> ovate or ovate to oblong-lanceolate, 4–10 × 1–2.5 cm, abaxially brown hairy on veins, densely glandular. It is clearly similar to <tp:taxon-name><tp:taxon-name-part taxon-name-part-type="genus" reg="Homostylium">H.</tp:taxon-name-part><tp:taxon-name-part taxon-name-part-type="species" reg="albescens">albescens</tp:taxon-name-part><tp:taxon-name-part taxon-name-part-type="infraspecific-rank">var.</tp:taxon-name-part><tp:taxon-name-part taxon-name-part-type="variety" reg="salignum">salignum</tp:taxon-name-part></tp:taxon-name> but has smaller leaves, more glandular points, and different hairiness.</p></tp:treatment-sec><tp:treatment-sec sec-type="distribution" id="SECID0EYOAI"><title>Distribution.</title><p>China, S and E Xizang (Yadong, Bomi, Ranwu, Zayü, etc.), W and SW Sichuan, NW Yunnan (Weixi, Deqin, etc.); India. 1900 to 3900 m.</p></tp:treatment-sec><tp:treatment-sec sec-type="habitat" id="SECID0E4OAI"><title>Habitat.</title><p>Subalpine.</p></tp:treatment-sec><tp:treatment-sec sec-type="etymology" id="SECID0ECPAI"><title>Etymology.</title><p>The varietal name “<italic>glandulosum</italic>” is derived from the Latin “<italic>glandula</italic>”, meaning “gland”, and the neuter suffix “-<italic>osum</italic>”, meaning “full of” or “abundant in”. The name likely refers to the abundant glands on this variety, suggesting glandular leaves on the abaxial surface.</p></tp:treatment-sec><tp:treatment-sec sec-type="material" id="SECID0EWPAI"><title>Specimens examined.</title><p><bold>China</bold> • <bold>Sichuan</bold>: Dege, Y. W. Tsui 5082 (PE); Precise locality unknown, W. G. Hu &amp; C. Ho 10929 (PE); • <bold>Xizang</bold>: Bomê, T. S. Ying &amp; D. Y. Hong 650124 (PE 01825438, PE 00274703), 650193 (PE 00274701, PE 00274702), 651069 (PE), S. Z. Cheng &amp; B. S. Li 173 (PE), 486 (PE), 617 (PE 01825439, PE 01825440); Chagyab, Qinghai-Tibet Exped. 12287 (PE), Jin W. Zhang 1098 (PE), 6316 (PE); Zayü, Z. C. Ni et al. 1091 (PE 00274679, PE 00274680); Cona, C. Y. Wu et al. 75-1099 (PE); Qamdo, F. Kingdon-Ward 10752 (E 00385688, BM 000945772), G. C. Xia et al. 1326 (PE), 1390 (PE); Gongjue, Qinghai-Tibet Exped. 12553 (PE 00274744, PE 00274745), J. S. Yang 91-493 (PE); Gyaca, Xizang Med. Herb Exped. 4551 (PE); Nyingchi, B. S. Li et al. 6410 (PE), Z. C. Ni et al. 0034 (PE 00274675, PE 00274676); Lhünzê, G. X. Fu &amp; Jin W. Zhang 01159 (PE); Mainling, B. S. Li &amp; S. Z. Cheng 05549 (PE), Z. C. Ni et al. 3052 (PE); Mêdog, B. S. Li &amp; S. Z. Cheng 01135 (PE 01824803, PE 01824804); Yadong, G. X. Fu &amp; Jin W. Zhang 1080 (PE), G. X. Fu &amp; Jin W. Zhang 1122 (PE), G. X. Fu 907 (PE), Precise locality unknown, C. W. Wang 66550 (PE), S. X. Jia 315 (PE), 418 (PE), 682 (PE); • <bold>Yunnan</bold>: Deqing, T. T. Yu 8459 (PE 00274697, PE 00274698); Weixi, C. W. Wang 68048 (PE 00274699, PE 00274700).</p></tp:treatment-sec><tp:treatment-sec><!--Section generated to contain objects referenced in tp:taxon-treatment.--><supplementary-material xmlns:xlink="http://www.w3.org/1999/xlink" id="S1" position="float" orientation="portrait" xlink:type="simple"><object-id content-type="doi" xlink:type="simple">10.3897/phytokeys.259.155606.suppl1</object-id><object-id content-type="arpha" xlink:type="simple">AF9E6B07-A83E-5575-98A7-316BF7F55115</object-id><label>Supplementary material 1</label><caption><p>Supplementary information</p></caption><statement content-type="dataType"><label>Data type</label><p>pdf</p></statement><statement content-type="notes"><label>Explanation note</label><p>The supplementary file provides 40 images of the type specimens examined for the taxa discussed in this study.</p></statement><media xlink:href="phytokeys-259-027_article-155606__-s001.pdf" mimetype="application" mime-subtype="pdf" position="float" orientation="portrait" xlink:type="simple" id="oo_1355121.pdf"><uri content-type="original_file" xlink:type="simple">https://binary.pensoft.net/file/1355121</uri></media><permissions><license xlink:type="simple"><license-p>This dataset is made available under the Open Database License (http://opendatacommons.org/licenses/odbl/1.0/). The Open Database License (ODbL) is a license agreement intended to allow users to freely share, modify, and use this Dataset while maintaining this same freedom for others, provided that the original source and author(s) are credited.</license-p></license></permissions><attrib specific-use="authors">Xinyu Chen, Zhixi Fu</attrib></supplementary-material></tp:treatment-sec></tp:taxon-treatment>
