# Supplementary material for: ﻿Resurrection of the genus Homostylium Nees for the former Aster ser. Albescentes Y.Ling (Astereae, Asteraceae), with an updated generic synopsis
Source: PhytoKeys. 2025 Jun 17;259:27–66. doi: 10.3897/phytokeys.259.155606 (PMC12239000; doi:10.3897/phytokeys.259.155606)
Supplement: XML Treatment for Homostylium albescens var. harrowianum [file phytokeys.259.155606-treatment8.xml]

<!DOCTYPE tp:taxon-treatment
  PUBLIC "-//TaxonX//DTD Taxonomic Treatment Publishing DTD v0 20100105//EN" "tax-treatment-NSO.dtd">
<tp:taxon-treatment xmlns:tp="http://www.plazi.org/taxpub"><tp:treatment-meta><kwd-group><label>Taxon classification</label><kwd>
                <named-content content-type="kingdom">Plantae</named-content>
              </kwd><kwd>
                <named-content content-type="order">Asterales</named-content>
              </kwd><kwd>
                <named-content content-type="family">Asteraceae</named-content>
              </kwd></kwd-group><mixed-citation publication-type="journal"><person-group><name><surname>Chen</surname><given-names>Xinyu</given-names></name><name><surname>Fu</surname><given-names>Zhixi</given-names></name></person-group><article-title>﻿Resurrection of the genus <italic><tp:taxon-name><tp:taxon-name-part taxon-name-part-type="genus" reg="Homostylium">Homostylium</tp:taxon-name-part></tp:taxon-name></italic> Nees for the former <italic><tp:taxon-name><tp:taxon-name-part taxon-name-part-type="genus" reg="Aster">Aster</tp:taxon-name-part></tp:taxon-name></italic> ser. <italic><tp:taxon-name><tp:taxon-name-part taxon-name-part-type="genus" reg="Aster"/><tp:taxon-name-part taxon-name-part-type="series" reg="Albescentes">Albescentes</tp:taxon-name-part></tp:taxon-name></italic> Y.Ling (<tp:taxon-name><tp:taxon-name-part taxon-name-part-type="tribe">Astereae</tp:taxon-name-part></tp:taxon-name>, <tp:taxon-name><tp:taxon-name-part taxon-name-part-type="family">Asteraceae</tp:taxon-name-part></tp:taxon-name>), with an updated generic synopsis</article-title><source>PhytoKeys</source><day>17</day><month>06</month><year>2025</year><volume>259</volume><fpage>27</fpage><lpage>66</lpage><pub-id pub-id-type="doi">10.3897/phytokeys.259.155606</pub-id></mixed-citation></tp:treatment-meta><tp:nomenclature><label>﻿1.6.</label><tp:taxon-name>
              <object-id xmlns:xlink="http://www.w3.org/1999/xlink" content-type="arpha" xlink:type="simple">67643666-9FCE-5626-8342-0C618367C7FB</object-id>
              <tp:taxon-name-part taxon-name-part-type="genus" reg="Homostylium">Homostylium</tp:taxon-name-part>
              <tp:taxon-name-part taxon-name-part-type="species" reg="albescens">albescens</tp:taxon-name-part>
              <tp:taxon-name-part taxon-name-part-type="infraspecific-rank">var.</tp:taxon-name-part>
              <tp:taxon-name-part taxon-name-part-type="variety" reg="harrowianum">harrowianum</tp:taxon-name-part>
              <object-id xmlns:xlink="http://www.w3.org/1999/xlink" content-type="ipni" xlink:type="simple">urn:lsid:ipni.org:names:77363588-1</object-id>
            </tp:taxon-name><tp:taxon-authority>(Diels) Z.X.Fu</tp:taxon-authority><tp:taxon-status xmlns:xlink="http://www.w3.org/1999/xlink" xlink:type="simple">comb. nov.</tp:taxon-status><tp:nomenclature-citation-list><tp:nomenclature-citation><tp:taxon-name>
                  <tp:taxon-name-part taxon-name-part-type="genus" reg="Aster"/>
                  <tp:taxon-name-part taxon-name-part-type="species" reg="harrowianus"/>
                </tp:taxon-name><comment>= <tp:taxon-name><tp:taxon-name-part taxon-name-part-type="genus" reg="Aster">Aster</tp:taxon-name-part><tp:taxon-name-part taxon-name-part-type="species" reg="harrowianus">harrowianus</tp:taxon-name-part></tp:taxon-name> Diels, Not. Roy. Bot. Gard. Edinb. 15: 183. 1912. Type: China, Yunnan, Dali, Moist, rocky situations, side valleys on the eastern flank of the Tali Range, lat. 25'40°N, alt. 10000–11000 ft, Sept. 1906, G. Forrest 4004 (holotype, E 00385622!) (Suppl. material <xref ref-type="supplementary-material" rid="S1">1</xref>: fig. S10). </comment></tp:nomenclature-citation><tp:nomenclature-citation><tp:taxon-name>
                  <tp:taxon-name-part taxon-name-part-type="genus" reg="Aster"/>
                  <tp:taxon-name-part taxon-name-part-type="species" reg="harrowianus"/>
                  <tp:taxon-name-part taxon-name-part-type="infraspecific-rank"/>
                  <tp:taxon-name-part taxon-name-part-type="variety" reg="glabratus"/>
                </tp:taxon-name><comment>= <tp:taxon-name><tp:taxon-name-part taxon-name-part-type="genus" reg="Aster">Aster</tp:taxon-name-part><tp:taxon-name-part taxon-name-part-type="species" reg="harrowianus">harrowianus</tp:taxon-name-part><tp:taxon-name-part taxon-name-part-type="infraspecific-rank">var.</tp:taxon-name-part><tp:taxon-name-part taxon-name-part-type="variety" reg="glabratus">glabratus</tp:taxon-name-part></tp:taxon-name> Diels, Notes Roy. Bot. Gard. Edinburgh 5: 184. 1912. Type: China. Yunnan, Lijiang, shady, rocky situations, side valleys on the eastern flank, Lat. 27'15°N, alt. 9500–11000 ft, July 1906, G. Forrest 2508 (holotype, E 00385621!; isotype, P 00711686!) (Suppl. material <xref ref-type="supplementary-material" rid="S1">1</xref>: figs S5, S6). </comment></tp:nomenclature-citation><tp:nomenclature-citation><tp:taxon-name>
                  <tp:taxon-name-part taxon-name-part-type="genus" reg="Aster"/>
                  <tp:taxon-name-part taxon-name-part-type="species" reg="limprichtii"/>
                  <tp:taxon-name-part taxon-name-part-type="infraspecific-rank"/>
                  <tp:taxon-name-part taxon-name-part-type="variety" reg="gracilior"/>
                </tp:taxon-name><comment>≡ <tp:taxon-name><tp:taxon-name-part taxon-name-part-type="genus" reg="Aster">Aster</tp:taxon-name-part><tp:taxon-name-part taxon-name-part-type="species" reg="limprichtii">limprichtii</tp:taxon-name-part><tp:taxon-name-part taxon-name-part-type="infraspecific-rank">var.</tp:taxon-name-part><tp:taxon-name-part taxon-name-part-type="variety" reg="gracilior">gracilior</tp:taxon-name-part></tp:taxon-name> Hand.-Mazz., Symb. Sin. 7: 1093. 1936. ≡ <tp:taxon-name><tp:taxon-name-part taxon-name-part-type="genus" reg="Aster">Aster</tp:taxon-name-part><tp:taxon-name-part taxon-name-part-type="species" reg="albescens">albescens</tp:taxon-name-part><tp:taxon-name-part taxon-name-part-type="infraspecific-rank">var.</tp:taxon-name-part><tp:taxon-name-part taxon-name-part-type="variety" reg="gracilior">gracilior</tp:taxon-name-part></tp:taxon-name> (Hand.-Mazz.) Hand.-Mazz., Acta Horti Gothob. 12: 206. 1938. ≡ <tp:taxon-name><tp:taxon-name-part taxon-name-part-type="genus" reg="Sinosidus">Sinosidus</tp:taxon-name-part><tp:taxon-name-part taxon-name-part-type="species" reg="albescens">albescens</tp:taxon-name-part><tp:taxon-name-part taxon-name-part-type="infraspecific-rank">var.</tp:taxon-name-part><tp:taxon-name-part taxon-name-part-type="variety" reg="gracilior">gracilior</tp:taxon-name-part></tp:taxon-name> (Hand.-Mazz.) G.L.Nesom, Phytoneuron 2020-64: 13. 2020. Type: China, Sichuan, Muli, alt. 2800 m, 31 July 1915, Hand.-Mazz. 7350 (holotype, WU 0061122!; isotype, A 00003821!) (Suppl. material <xref ref-type="supplementary-material" rid="S1">1</xref>: figs S11, S12). </comment></tp:nomenclature-citation></tp:nomenclature-citation-list></tp:nomenclature><tp:treatment-sec sec-type="material" id="SECID0EYUAI"><title>Type.</title><p>China • Sichuan, Muli, alt. 2800 m, 31 July 1915, Hand.-Mazz. 7350 (holotype, WU 0061122!; isotype, A 00003821!) (Suppl. material <xref ref-type="supplementary-material" rid="S1">1</xref>: figs S11, S12).</p></tp:treatment-sec><tp:treatment-sec sec-type="diagnosis" id="SECID0ECVAI"><title>Diagnosis.</title><p><bold><italic>Leaves</italic></bold> elliptic-lanceolate, 7–20 × 1–5 cm, abaxially densely white or gray-white tomentose or cottony, base attenuate, apex acuminate. <bold><italic>Phyllaries</italic></bold> outer oblong or lanceolate. The tomentose of this variety is the same as that of <tp:taxon-name><tp:taxon-name-part taxon-name-part-type="genus" reg="Homostylium">Homostylium</tp:taxon-name-part><tp:taxon-name-part taxon-name-part-type="species" reg="albescens">albescens</tp:taxon-name-part><tp:taxon-name-part taxon-name-part-type="infraspecific-rank">var.</tp:taxon-name-part><tp:taxon-name-part taxon-name-part-type="variety" reg="limprichtii">limprichtii</tp:taxon-name-part></tp:taxon-name>, but its leaf shape is similar to that of <tp:taxon-name><tp:taxon-name-part taxon-name-part-type="genus" reg="Homostylium">H.</tp:taxon-name-part><tp:taxon-name-part taxon-name-part-type="species" reg="albescens">albescens</tp:taxon-name-part><tp:taxon-name-part taxon-name-part-type="infraspecific-rank">var.</tp:taxon-name-part><tp:taxon-name-part taxon-name-part-type="variety" reg="salignum">salignum</tp:taxon-name-part></tp:taxon-name>.</p></tp:treatment-sec><tp:treatment-sec sec-type="distribution" id="SECID0EXWAI"><title>Distribution.</title><p>China, W Sichuan (Jinchuan, Heishui, etc.), Chongqing (Wushan, Nanchuan, etc.), Guizhou, NW Yunnan (Dali), Gansu, and S Shaanxi.</p></tp:treatment-sec><tp:treatment-sec sec-type="habitat" id="SECID0E3WAI"><title>Habitat.</title><p>Temperate biome and subalpine.</p></tp:treatment-sec><tp:treatment-sec sec-type="etymology" id="SECID0EBXAI"><title>Etymology.</title><p>The varietal name “<italic>harrowianum</italic>” is derived from the name of Harrow, with the Latin neuter adjectival suffix “-<italic>ianum</italic>”, indicating possession or association. The variety was likely named in honor of Harrow, either the collector name or the place of collection in London, Britain.</p></tp:treatment-sec><tp:treatment-sec sec-type="material" id="SECID0ETXAI"><title>Specimens examined.</title><p><bold>China</bold> • <bold>Chongqing</bold>: Precise locality unknown, T. N. Liou 9842 (PE 00274690, PE 00274691); • <bold>Gansu</bold>: Wenxian, Z. Y. Zhang 14794 (PE); • <bold>Guizhou</bold>: Chishui, Bijie Exped. 1243 (PE 00274634, PE 00274635); Zunyi, Sichuan-Guizhou Exped. 1542 (PE 00274637, PE 00274638, PE 00274640); • <bold>Shaanxi</bold>: Mianxian, S. Jiang et al. 232 (PE), T. N. Liou &amp; P. C. Tsoong 3411 (PE), • <bold>Sichuan</bold>: Xiangcheng, S. Jiang et al. 9611 (PE); Kangding, K. C. Kuan et al. 77 (PE 00274687, PE 00274688, PE 00274689); Lixian, C. L. Wu 33209 (PE), S. Jiang et al. 1958 (PE); Muli, Hand.-Mazz. 7350 (WU 0061122, A 00003821); • <bold>Yunnan</bold>: Dali, T. N. Liou 17471 (PE 00274716, PE 00274728), 17631 (PE), 20950 (PE), 21031 (PE), R. C. Ching 22719 (PE), H. C. Wang 770 (PE 00274659, PE 00274660), 865 (PE), 990 (PE), 1140 (PE 00274723, PE 00274725), 1144 (PE), 1450 (PE), 1458 (PE 00274717, PE 00274730), 1574 (PE 00274721, PE 00274727), 4302 (PE), 4404 (PE), H. T. Tsai 53877 (PE), G. Forrest 4004 (E 00385622); Lijiang, G. Forrest 2508 (E 00385621, P 00711686).</p></tp:treatment-sec><tp:treatment-sec sec-type="notes" id="SECID0EHYAI"><title>Notes.</title><p>The autonyms take priority over other variety names established simultaneously, as well as over other synonyms, according to Articles 11.6 of ICN (<xref ref-type="bibr" rid="B28">Turland et al. 2018</xref>). <tp:taxon-name><tp:taxon-name-part taxon-name-part-type="genus" reg="Aster">Aster</tp:taxon-name-part><tp:taxon-name-part taxon-name-part-type="species" reg="harrowianus">harrowianus</tp:taxon-name-part><tp:taxon-name-part taxon-name-part-type="infraspecific-rank">var.</tp:taxon-name-part><tp:taxon-name-part taxon-name-part-type="variety" reg="harrowianus">harrowianus</tp:taxon-name-part></tp:taxon-name> (1912), established alongside <tp:taxon-name><tp:taxon-name-part taxon-name-part-type="genus" reg="Aster">A.</tp:taxon-name-part><tp:taxon-name-part taxon-name-part-type="species" reg="harrowianus">harrowianus</tp:taxon-name-part><tp:taxon-name-part taxon-name-part-type="infraspecific-rank">var.</tp:taxon-name-part><tp:taxon-name-part taxon-name-part-type="variety" reg="glabratus">glabratus</tp:taxon-name-part></tp:taxon-name> (1912), takes precedence over <tp:taxon-name><tp:taxon-name-part taxon-name-part-type="genus" reg="Aster">A.</tp:taxon-name-part><tp:taxon-name-part taxon-name-part-type="species" reg="limprichtii">limprichtii</tp:taxon-name-part><tp:taxon-name-part taxon-name-part-type="infraspecific-rank">var.</tp:taxon-name-part><tp:taxon-name-part taxon-name-part-type="variety" reg="gracilior">gracilior</tp:taxon-name-part></tp:taxon-name> (1936) and <tp:taxon-name><tp:taxon-name-part taxon-name-part-type="genus" reg="Aster">A.</tp:taxon-name-part><tp:taxon-name-part taxon-name-part-type="species" reg="albescens">albescens</tp:taxon-name-part><tp:taxon-name-part taxon-name-part-type="infraspecific-rank">var.</tp:taxon-name-part><tp:taxon-name-part taxon-name-part-type="variety" reg="gracilior">gracilior</tp:taxon-name-part></tp:taxon-name> (1938). Accordingly, for this new combination, we adopted the varietal epithet “<italic><tp:taxon-name><tp:taxon-name-part taxon-name-part-type="genus" reg="Aster"/><tp:taxon-name-part taxon-name-part-type="species" reg="harrowianus">harrowianus</tp:taxon-name-part></tp:taxon-name></italic>” and adjusted it to the neuter form “<italic><tp:taxon-name><tp:taxon-name-part taxon-name-part-type="genus" reg="Aster"/><tp:taxon-name-part taxon-name-part-type="species" reg="harrowianum">harrowianum</tp:taxon-name-part></tp:taxon-name></italic>” to match the gender of <italic><tp:taxon-name><tp:taxon-name-part taxon-name-part-type="genus" reg="Homostylium">Homostylium</tp:taxon-name-part></tp:taxon-name></italic>.</p></tp:treatment-sec><tp:treatment-sec><!--Section generated to contain objects referenced in tp:taxon-treatment.--><supplementary-material xmlns:xlink="http://www.w3.org/1999/xlink" id="S1" position="float" orientation="portrait" xlink:type="simple"><object-id content-type="doi" xlink:type="simple">10.3897/phytokeys.259.155606.suppl1</object-id><object-id content-type="arpha" xlink:type="simple">AF9E6B07-A83E-5575-98A7-316BF7F55115</object-id><label>Supplementary material 1</label><caption><p>Supplementary information</p></caption><statement content-type="dataType"><label>Data type</label><p>pdf</p></statement><statement content-type="notes"><label>Explanation note</label><p>The supplementary file provides 40 images of the type specimens examined for the taxa discussed in this study.</p></statement><media xlink:href="phytokeys-259-027_article-155606__-s001.pdf" mimetype="application" mime-subtype="pdf" position="float" orientation="portrait" xlink:type="simple" id="oo_1355121.pdf"><uri content-type="original_file" xlink:type="simple">https://binary.pensoft.net/file/1355121</uri></media><permissions><license xlink:type="simple"><license-p>This dataset is made available under the Open Database License (http://opendatacommons.org/licenses/odbl/1.0/). The Open Database License (ODbL) is a license agreement intended to allow users to freely share, modify, and use this Dataset while maintaining this same freedom for others, provided that the original source and author(s) are credited.</license-p></license></permissions><attrib specific-use="authors">Xinyu Chen, Zhixi Fu</attrib></supplementary-material></tp:treatment-sec><ref-list><ref id="B28"><mixed-citation xmlns:xlink="http://www.w3.org/1999/xlink" xlink:type="simple"><person-group><name name-style="western"><surname>Turland</surname><given-names>NJ</given-names></name><name name-style="western"><surname>Wiersema</surname><given-names>JH</given-names></name><name name-style="western"><surname>Barrie</surname><given-names>FR</given-names></name><name name-style="western"><surname>Greuter</surname><given-names>W</given-names></name><name name-style="western"><surname>Hawksworth</surname><given-names>DL</given-names></name><name name-style="western"><surname>Herendeen</surname><given-names>PS</given-names></name><name name-style="western"><surname>Knapp</surname><given-names>S</given-names></name><name name-style="western"><surname>Kusber</surname><given-names>WH</given-names></name><name name-style="western"><surname>Li</surname><given-names>DZ</given-names></name><name name-style="western"><surname>Marhold</surname><given-names>K</given-names></name><name name-style="western"><surname>May</surname><given-names>TW</given-names></name><name name-style="western"><surname>McNeill</surname><given-names>J</given-names></name><name name-style="western"><surname>Monro</surname><given-names>AM</given-names></name><name name-style="western"><surname>Prado</surname><given-names>J</given-names></name><name name-style="western"><surname>Price</surname><given-names>MJ</given-names></name><name name-style="western"><surname>Smith</surname><given-names>GF</given-names></name></person-group> (<year>2018</year>) International Code of Nomenclature for algae, fungi, and plants (Shenzhen Code) Adopted by the Nineteenth International Botanical Congress Shenzhen, China, July 2017. Regnum Vegetabile 159. Koeltz Botanical Books, Glashütten. <ext-link xlink:href="10.12705/Code.2018" ext-link-type="doi" xlink:type="simple">https://doi.org/10.12705/Code.2018</ext-link></mixed-citation></ref></ref-list></tp:taxon-treatment>
