# Supplementary material for: ﻿Resurrection of the genus Homostylium Nees for the former Aster ser. Albescentes Y.Ling (Astereae, Asteraceae), with an updated generic synopsis
Source: PhytoKeys. 2025 Jun 17;259:27–66. doi: 10.3897/phytokeys.259.155606 (PMC12239000; doi:10.3897/phytokeys.259.155606)
Supplement: XML Treatment for Homostylium albescens var. limprichtii [file phytokeys.259.155606-treatment9.xml]

<!DOCTYPE tp:taxon-treatment
  PUBLIC "-//TaxonX//DTD Taxonomic Treatment Publishing DTD v0 20100105//EN" "tax-treatment-NSO.dtd">
<tp:taxon-treatment xmlns:tp="http://www.plazi.org/taxpub"><tp:treatment-meta><kwd-group><label>Taxon classification</label><kwd>
                <named-content content-type="kingdom">Plantae</named-content>
              </kwd><kwd>
                <named-content content-type="order">Asterales</named-content>
              </kwd><kwd>
                <named-content content-type="family">Asteraceae</named-content>
              </kwd></kwd-group><mixed-citation publication-type="journal"><person-group><name><surname>Chen</surname><given-names>Xinyu</given-names></name><name><surname>Fu</surname><given-names>Zhixi</given-names></name></person-group><article-title>﻿Resurrection of the genus <italic><tp:taxon-name><tp:taxon-name-part taxon-name-part-type="genus" reg="Homostylium">Homostylium</tp:taxon-name-part></tp:taxon-name></italic> Nees for the former <italic><tp:taxon-name><tp:taxon-name-part taxon-name-part-type="genus" reg="Aster">Aster</tp:taxon-name-part></tp:taxon-name></italic> ser. <italic><tp:taxon-name><tp:taxon-name-part taxon-name-part-type="genus" reg="Aster"/><tp:taxon-name-part taxon-name-part-type="series" reg="Albescentes">Albescentes</tp:taxon-name-part></tp:taxon-name></italic> Y.Ling (<tp:taxon-name><tp:taxon-name-part taxon-name-part-type="tribe">Astereae</tp:taxon-name-part></tp:taxon-name>, <tp:taxon-name><tp:taxon-name-part taxon-name-part-type="family">Asteraceae</tp:taxon-name-part></tp:taxon-name>), with an updated generic synopsis</article-title><source>PhytoKeys</source><day>17</day><month>06</month><year>2025</year><volume>259</volume><fpage>27</fpage><lpage>66</lpage><pub-id pub-id-type="doi">10.3897/phytokeys.259.155606</pub-id></mixed-citation></tp:treatment-meta><tp:nomenclature><label>﻿1.7.</label><tp:taxon-name>
              <object-id xmlns:xlink="http://www.w3.org/1999/xlink" content-type="arpha" xlink:type="simple">A6BD7EB3-FD86-56F8-8FEF-A84998CD9D2C</object-id>
              <tp:taxon-name-part taxon-name-part-type="genus" reg="Homostylium">Homostylium</tp:taxon-name-part>
              <tp:taxon-name-part taxon-name-part-type="species" reg="albescens">albescens</tp:taxon-name-part>
              <tp:taxon-name-part taxon-name-part-type="infraspecific-rank">var.</tp:taxon-name-part>
              <tp:taxon-name-part taxon-name-part-type="variety" reg="limprichtii">limprichtii</tp:taxon-name-part>
              <object-id xmlns:xlink="http://www.w3.org/1999/xlink" content-type="ipni" xlink:type="simple">urn:lsid:ipni.org:names:77363589-1</object-id>
            </tp:taxon-name><tp:taxon-authority>(Diels) Z.X.Fu</tp:taxon-authority><tp:taxon-status xmlns:xlink="http://www.w3.org/1999/xlink" xlink:type="simple">comb. nov.</tp:taxon-status><tp:nomenclature-citation-list><tp:nomenclature-citation><tp:taxon-name>
                  <tp:taxon-name-part taxon-name-part-type="genus" reg="Aster"/>
                  <tp:taxon-name-part taxon-name-part-type="species" reg="limprichtii"/>
                </tp:taxon-name><comment>≡ <tp:taxon-name><tp:taxon-name-part taxon-name-part-type="genus" reg="Aster">Aster</tp:taxon-name-part><tp:taxon-name-part taxon-name-part-type="species" reg="limprichtii">limprichtii</tp:taxon-name-part></tp:taxon-name> Diels, Repert. Spec. Nov. Regni Veg. Beih. 12: 503. 1922. ≡ <tp:taxon-name><tp:taxon-name-part taxon-name-part-type="genus" reg="Aster">Aster</tp:taxon-name-part><tp:taxon-name-part taxon-name-part-type="species" reg="albescens">albescens</tp:taxon-name-part><tp:taxon-name-part taxon-name-part-type="infraspecific-rank">var.</tp:taxon-name-part><tp:taxon-name-part taxon-name-part-type="variety" reg="limprichtii">limprichtii</tp:taxon-name-part></tp:taxon-name> (Diels) Hand.-Mazz., Acta Horti Gothob. 12: 206. 1938. ≡ <tp:taxon-name><tp:taxon-name-part taxon-name-part-type="genus" reg="Sinosidus">Sinosidus</tp:taxon-name-part><tp:taxon-name-part taxon-name-part-type="species" reg="albescens">albescens</tp:taxon-name-part><tp:taxon-name-part taxon-name-part-type="infraspecific-rank">var.</tp:taxon-name-part><tp:taxon-name-part taxon-name-part-type="variety" reg="limprichtii">limprichtii</tp:taxon-name-part></tp:taxon-name> (Diels) G.L.Nesom, Phytoneuron 2020-64: 13. 2020. Type: China, Sichuan, Batang-Litang, alt. 3400 m, 21 August 1914, H. W. Limpricht 2226 (lectotype, designated here, WRSL S07-7760!; isolectotypes, A 00003820!, PE no. 32347!, WU 0061126!) (Suppl. material <xref ref-type="supplementary-material" rid="S1">1</xref>: figs S13–S16). </comment></tp:nomenclature-citation></tp:nomenclature-citation-list></tp:nomenclature><tp:treatment-sec sec-type="material" id="SECID0EU5AI"><title>Type.</title><p>China • Sichuan, Batang-Litang, alt. 3400 m, 21 August 1914, H. W. Limpricht 2226 (lectotype, designated here, WRSL S07-7760!; isolectotypes, A 00003820!, PE no. 32347!, WU 0061126!) (Suppl. material <xref ref-type="supplementary-material" rid="S1">1</xref>: figs S13–S16).</p></tp:treatment-sec><tp:treatment-sec sec-type="diagnosis" id="SECID0E55AI"><title>Diagnosis.</title><p><bold><italic>Leaves</italic></bold> elliptic or oblong, 3–7 × 1–3 cm, abaxially densely white or gray-white tomentose or cottony, base broadly cuneate or rounded. <bold><italic>Phyllaries</italic></bold> outer ovate, sparsely tomentose. The main differences from the type variety include leaves elliptic or oblong, base broadly cuneate or rounded, apex obtuse, abaxially densely tomentose or cottony, white to gray-white.</p></tp:treatment-sec><tp:treatment-sec sec-type="distribution" id="SECID0ER6AI"><title>Distribution.</title><p>China, W and NW Sichuan (Songpan, Maoxian, Lixian, Kangding, Heishui, Hanyuan), Xizang, and W Gansu (Xigu, Longnan). 2400–3100 m.</p></tp:treatment-sec><tp:treatment-sec sec-type="habitat" id="SECID0EW6AI"><title>Habitat.</title><p>Temperate biome and subalpine.</p></tp:treatment-sec><tp:treatment-sec sec-type="etymology" id="SECID0E26AI"><title>Etymology.</title><p>The varietal name “<italic>limprichtii</italic>” is derived from the name of German botanist and teacher Hans Wolfgang Limpricht, with the Latin eponymic suffix “-<italic>ii</italic>”. The variety was likely named in honor of Mr. Limpricht, the collector of the type specimens.</p></tp:treatment-sec><tp:treatment-sec sec-type="material" id="SECID0ENABI"><title>Specimens examined.</title><p><bold>China</bold> • <bold>Gansu</bold>: Longnan, T. P. Wang 14702 (PE 00274842, PE 00274845), 15235 (PE), 15212 (PE); • <bold>Sichuan</bold>: Heishui, X. Li &amp; J. X. Zhou 73734 (PE); Kangding, H. Smith 13414 (PE); Maoxian, C. Ho &amp; Z. L. Zhou 12984 (PE); Songpan, T. P. Wang 7760 (PE); Hanyuan, T. P. Wang 8706 (PE); Jiuzhaigou, P. Q. Li 149 (PE), H. Smith 10355 (PE); Batang-Litang, H. W. Lim­pricht 2226 (WRSL S07-7760, A 00003820, PE no. 32347, WU 0061126); • <bold>Xizang</bold>: Zayü, Qinghai-Tibet Exped. 161 (PE 00274856, PE 00274857), Z. C. Ni et al. 195 (PE 00274677, PE 00274678).</p></tp:treatment-sec><tp:treatment-sec sec-type="notes" id="SECID0E2ABI"><title>Notes.</title><p><xref ref-type="bibr" rid="B25">Nesom (2020g)</xref> only provided the type specimen information with collection locality, collector, and collection number (Xizang, Limpricht 2226) for this variety, without specifying an exact specimen number. According to the protologue, the holotype specimen number for <tp:taxon-name><tp:taxon-name-part taxon-name-part-type="genus" reg="Homostylium">Homostylium</tp:taxon-name-part><tp:taxon-name-part taxon-name-part-type="species" reg="albescens">albescens</tp:taxon-name-part><tp:taxon-name-part taxon-name-part-type="infraspecific-rank">var.</tp:taxon-name-part><tp:taxon-name-part taxon-name-part-type="variety" reg="limprichtii">limprichtii</tp:taxon-name-part></tp:taxon-name> was not seen. A careful search was conducted at the PE Herbarium. Forty-three specimens of this variety were found, but still no holotype was designated. Among them, the specimen WRSL S07-7760 (H. W. Limpricht 2226) (Suppl. material <xref ref-type="supplementary-material" rid="S1">1</xref>: figs S13–S16) closely matched the illustration in the original publication. Therefore, this specimen was designated as the lectotype of this variety. The duplicate specimens (syntypes) from the same collections were then treated as isolectotypes.</p></tp:treatment-sec><tp:treatment-sec><!--Section generated to contain objects referenced in tp:taxon-treatment.--><supplementary-material xmlns:xlink="http://www.w3.org/1999/xlink" id="S1" position="float" orientation="portrait" xlink:type="simple"><object-id content-type="doi" xlink:type="simple">10.3897/phytokeys.259.155606.suppl1</object-id><object-id content-type="arpha" xlink:type="simple">AF9E6B07-A83E-5575-98A7-316BF7F55115</object-id><label>Supplementary material 1</label><caption><p>Supplementary information</p></caption><statement content-type="dataType"><label>Data type</label><p>pdf</p></statement><statement content-type="notes"><label>Explanation note</label><p>The supplementary file provides 40 images of the type specimens examined for the taxa discussed in this study.</p></statement><media xlink:href="phytokeys-259-027_article-155606__-s001.pdf" mimetype="application" mime-subtype="pdf" position="float" orientation="portrait" xlink:type="simple" id="oo_1355121.pdf"><uri content-type="original_file" xlink:type="simple">https://binary.pensoft.net/file/1355121</uri></media><permissions><license xlink:type="simple"><license-p>This dataset is made available under the Open Database License (http://opendatacommons.org/licenses/odbl/1.0/). The Open Database License (ODbL) is a license agreement intended to allow users to freely share, modify, and use this Dataset while maintaining this same freedom for others, provided that the original source and author(s) are credited.</license-p></license></permissions><attrib specific-use="authors">Xinyu Chen, Zhixi Fu</attrib></supplementary-material></tp:treatment-sec><ref-list><ref id="B25"><mixed-citation xmlns:xlink="http://www.w3.org/1999/xlink" xlink:type="simple"><person-group><name name-style="western"><surname>Nesom</surname><given-names>GL</given-names></name></person-group> (<year>2020g</year>) <article-title>New genera from Asian <tp:taxon-name><tp:taxon-name-part taxon-name-part-type="genus">Aster</tp:taxon-name-part></tp:taxon-name> (<tp:taxon-name><tp:taxon-name-part taxon-name-part-type="family">Asteraceae</tp:taxon-name-part></tp:taxon-name>: <tp:taxon-name><tp:taxon-name-part taxon-name-part-type="tribe">Astereae</tp:taxon-name-part></tp:taxon-name>).</article-title><source>Phytoneuron</source><volume>64</volume>: <fpage>1</fpage>–<lpage>44</lpage>.</mixed-citation></ref></ref-list></tp:taxon-treatment>
