# Supplementary material for: ﻿Resurrection of the genus Homostylium Nees for the former Aster ser. Albescentes Y.Ling (Astereae, Asteraceae), with an updated generic synopsis
Source: PhytoKeys. 2025 Jun 17;259:27–66. doi: 10.3897/phytokeys.259.155606 (PMC12239000; doi:10.3897/phytokeys.259.155606)
Supplement: XML Treatment for Homostylium albescens var. rugosum [file phytokeys.259.155606-treatment12.xml]

<!DOCTYPE tp:taxon-treatment
  PUBLIC "-//TaxonX//DTD Taxonomic Treatment Publishing DTD v0 20100105//EN" "tax-treatment-NSO.dtd">
<tp:taxon-treatment xmlns:tp="http://www.plazi.org/taxpub"><tp:treatment-meta><kwd-group><label>Taxon classification</label><kwd>
                <named-content content-type="kingdom">Plantae</named-content>
              </kwd><kwd>
                <named-content content-type="order">Asterales</named-content>
              </kwd><kwd>
                <named-content content-type="family">Asteraceae</named-content>
              </kwd></kwd-group><mixed-citation publication-type="journal"><person-group><name><surname>Chen</surname><given-names>Xinyu</given-names></name><name><surname>Fu</surname><given-names>Zhixi</given-names></name></person-group><article-title>﻿Resurrection of the genus <italic><tp:taxon-name><tp:taxon-name-part taxon-name-part-type="genus" reg="Homostylium">Homostylium</tp:taxon-name-part></tp:taxon-name></italic> Nees for the former <italic><tp:taxon-name><tp:taxon-name-part taxon-name-part-type="genus" reg="Aster">Aster</tp:taxon-name-part></tp:taxon-name></italic> ser. <italic><tp:taxon-name><tp:taxon-name-part taxon-name-part-type="genus" reg="Aster"/><tp:taxon-name-part taxon-name-part-type="series" reg="Albescentes">Albescentes</tp:taxon-name-part></tp:taxon-name></italic> Y.Ling (<tp:taxon-name><tp:taxon-name-part taxon-name-part-type="tribe">Astereae</tp:taxon-name-part></tp:taxon-name>, <tp:taxon-name><tp:taxon-name-part taxon-name-part-type="family">Asteraceae</tp:taxon-name-part></tp:taxon-name>), with an updated generic synopsis</article-title><source>PhytoKeys</source><day>17</day><month>06</month><year>2025</year><volume>259</volume><fpage>27</fpage><lpage>66</lpage><pub-id pub-id-type="doi">10.3897/phytokeys.259.155606</pub-id></mixed-citation></tp:treatment-meta><tp:nomenclature><label>﻿1.10.</label><tp:taxon-name>
              <object-id xmlns:xlink="http://www.w3.org/1999/xlink" content-type="arpha" xlink:type="simple">AD2A6413-5AF4-5B97-B9AC-1870415955C6</object-id>
              <tp:taxon-name-part taxon-name-part-type="genus" reg="Homostylium">Homostylium</tp:taxon-name-part>
              <tp:taxon-name-part taxon-name-part-type="species" reg="albescens">albescens</tp:taxon-name-part>
              <tp:taxon-name-part taxon-name-part-type="infraspecific-rank">var.</tp:taxon-name-part>
              <tp:taxon-name-part taxon-name-part-type="variety" reg="rugosum">rugosum</tp:taxon-name-part>
              <object-id xmlns:xlink="http://www.w3.org/1999/xlink" content-type="ipni" xlink:type="simple">urn:lsid:ipni.org:names:77363592-1</object-id>
            </tp:taxon-name><tp:taxon-authority>(Y.Ling) Z.X.Fu</tp:taxon-authority><tp:taxon-status xmlns:xlink="http://www.w3.org/1999/xlink" xlink:type="simple">comb. nov.</tp:taxon-status><tp:nomenclature-citation-list><tp:nomenclature-citation><tp:taxon-name>
                  <tp:taxon-name-part taxon-name-part-type="genus" reg="Aster"/>
                  <tp:taxon-name-part taxon-name-part-type="species" reg="albescens"/>
                  <tp:taxon-name-part taxon-name-part-type="infraspecific-rank"/>
                  <tp:taxon-name-part taxon-name-part-type="variety" reg="rugosus"/>
                </tp:taxon-name><comment>≡ <tp:taxon-name><tp:taxon-name-part taxon-name-part-type="genus" reg="Aster">Aster</tp:taxon-name-part><tp:taxon-name-part taxon-name-part-type="species" reg="albescens">albescens</tp:taxon-name-part><tp:taxon-name-part taxon-name-part-type="infraspecific-rank">var.</tp:taxon-name-part><tp:taxon-name-part taxon-name-part-type="variety" reg="rugosus">rugosus</tp:taxon-name-part></tp:taxon-name> Y.Ling, Fl. Reipubl. Popularis Sin. 74: 358, 184. 1985. Type: China, Yunnan, Qinghua university 5895 (holotype, PE 02050377!) (Suppl. material <xref ref-type="supplementary-material" rid="S1">1</xref>: fig. S20). </comment></tp:nomenclature-citation><tp:nomenclature-citation><tp:taxon-name>
                  <tp:taxon-name-part taxon-name-part-type="genus" reg="Sinosidus"/>
                  <tp:taxon-name-part taxon-name-part-type="species" reg="albescens"/>
                  <tp:taxon-name-part taxon-name-part-type="infraspecific-rank"/>
                  <tp:taxon-name-part taxon-name-part-type="variety" reg="rugosus"/>
                </tp:taxon-name><comment>= <tp:taxon-name><tp:taxon-name-part taxon-name-part-type="genus" reg="Sinosidus">Sinosidus</tp:taxon-name-part><tp:taxon-name-part taxon-name-part-type="species" reg="albescens">albescens</tp:taxon-name-part><tp:taxon-name-part taxon-name-part-type="infraspecific-rank">var.</tp:taxon-name-part><tp:taxon-name-part taxon-name-part-type="variety" reg="rugosus">rugosus</tp:taxon-name-part></tp:taxon-name> (Y.Ling) G.L.Nesom, Phytoneuron 2020-64: 13. 2020. Type: China, Sichuan, Kangding, 1893, Soulie 900 (paratypes, PE 02050375!, PE 02050376!) (Suppl. material <xref ref-type="supplementary-material" rid="S1">1</xref>: figs S21, S22). </comment></tp:nomenclature-citation></tp:nomenclature-citation-list></tp:nomenclature><tp:treatment-sec sec-type="material" id="SECID0ECPBI"><title>Type.</title><p>China • Yunnan, Qinghua university 5895 (holotype, PE 02050377!) (Suppl. material <xref ref-type="supplementary-material" rid="S1">1</xref>: fig. S20).</p></tp:treatment-sec><tp:treatment-sec sec-type="diagnosis" id="SECID0EMPBI"><title>Diagnosis.</title><p><bold><italic>Leaves</italic></bold> oblong-lanceolate, adaxially hispidulous, reticulate veins prominent, areoles of reticulate veins with foamy process. Leaf shape is similar to that of the previous varieties, but with more prominently raised reticulate venation, making the interveinal areas bullate, adaxially sparsely hispidulous.</p></tp:treatment-sec><tp:treatment-sec sec-type="distribution" id="SECID0EXPBI"><title>Distribution.</title><p>China, NW Yunnan (Dali) and W Sichuan (Huili).</p></tp:treatment-sec><tp:treatment-sec sec-type="habitat" id="SECID0E3PBI"><title>Habitat.</title><p>Subalpine.</p></tp:treatment-sec><tp:treatment-sec sec-type="etymology" id="SECID0EBQBI"><title>Etymology.</title><p>The varietal name “<italic>rugosum</italic>” is derived from the Latin “<italic>ruga</italic>”, meaning “wrinkle” or “fold”, combined with the neuter suffix “-<italic>osum</italic>”, meaning “full of” or “abundant in”. The name likely refers to the uneven leaf surface, indicating the presence of a foamy process on the adaxial surface.</p></tp:treatment-sec><tp:treatment-sec sec-type="material" id="SECID0EVQBI"><title>Specimens examined.</title><p><bold>China</bold> • <bold>Sichuan</bold>: Huili, T. T. Yu 1605 (PE); Kangding, Soulie 900 (PE 02050375, PE 02050376); • <bold>Yunnan</bold>: Precise locality unknown, Qinghua university 5895 (PE 02050377).</p></tp:treatment-sec><tp:treatment-sec sec-type="notes" id="SECID0EBRBI"><title>Notes.</title><p>The polymorphism of <italic><tp:taxon-name><tp:taxon-name-part taxon-name-part-type="genus" reg="Homostylium">H.</tp:taxon-name-part><tp:taxon-name-part taxon-name-part-type="species" reg="albescens">albescens</tp:taxon-name-part></tp:taxon-name></italic> is evident. In addition to the varieties listed herein, there is also a variety of <tp:taxon-name><tp:taxon-name-part taxon-name-part-type="genus" reg="Homostylium">Homostylium</tp:taxon-name-part><tp:taxon-name-part taxon-name-part-type="species" reg="albescens">albescens</tp:taxon-name-part><tp:taxon-name-part taxon-name-part-type="infraspecific-rank">var.</tp:taxon-name-part><tp:taxon-name-part taxon-name-part-type="variety" reg="niveum">niveum</tp:taxon-name-part></tp:taxon-name> distributed in Sikkim. According to <xref ref-type="bibr" rid="B11">Grierson (1964)</xref>, its abaxial leaf surface is covered with cottony tomentum. The plants observed in western China with a cottony tomentose abaxial leaf surface should likely be merged into either <tp:taxon-name><tp:taxon-name-part taxon-name-part-type="genus" reg="Homostylium">H.</tp:taxon-name-part><tp:taxon-name-part taxon-name-part-type="species" reg="albescens">albescens</tp:taxon-name-part><tp:taxon-name-part taxon-name-part-type="infraspecific-rank">var.</tp:taxon-name-part><tp:taxon-name-part taxon-name-part-type="variety" reg="limprichtii">limprichtii</tp:taxon-name-part></tp:taxon-name> or <tp:taxon-name><tp:taxon-name-part taxon-name-part-type="genus" reg="Homostylium">H.</tp:taxon-name-part><tp:taxon-name-part taxon-name-part-type="species" reg="albescens">albescens</tp:taxon-name-part><tp:taxon-name-part taxon-name-part-type="infraspecific-rank">var.</tp:taxon-name-part><tp:taxon-name-part taxon-name-part-type="variety" reg="harrowianum">harrowianum</tp:taxon-name-part></tp:taxon-name>.</p></tp:treatment-sec><tp:treatment-sec><!--Section generated to contain objects referenced in tp:taxon-treatment.--><supplementary-material xmlns:xlink="http://www.w3.org/1999/xlink" id="S1" position="float" orientation="portrait" xlink:type="simple"><object-id content-type="doi" xlink:type="simple">10.3897/phytokeys.259.155606.suppl1</object-id><object-id content-type="arpha" xlink:type="simple">AF9E6B07-A83E-5575-98A7-316BF7F55115</object-id><label>Supplementary material 1</label><caption><p>Supplementary information</p></caption><statement content-type="dataType"><label>Data type</label><p>pdf</p></statement><statement content-type="notes"><label>Explanation note</label><p>The supplementary file provides 40 images of the type specimens examined for the taxa discussed in this study.</p></statement><media xlink:href="phytokeys-259-027_article-155606__-s001.pdf" mimetype="application" mime-subtype="pdf" position="float" orientation="portrait" xlink:type="simple" id="oo_1355121.pdf"><uri content-type="original_file" xlink:type="simple">https://binary.pensoft.net/file/1355121</uri></media><permissions><license xlink:type="simple"><license-p>This dataset is made available under the Open Database License (http://opendatacommons.org/licenses/odbl/1.0/). The Open Database License (ODbL) is a license agreement intended to allow users to freely share, modify, and use this Dataset while maintaining this same freedom for others, provided that the original source and author(s) are credited.</license-p></license></permissions><attrib specific-use="authors">Xinyu Chen, Zhixi Fu</attrib></supplementary-material></tp:treatment-sec><ref-list><ref id="B11"><mixed-citation xmlns:xlink="http://www.w3.org/1999/xlink" xlink:type="simple"><person-group><name name-style="western"><surname>Grierson</surname><given-names>A</given-names></name></person-group> (<year>1964</year>) <article-title>A revision of the asters of the Himalayan area.</article-title><source>Notes from the Royal Botanic Garden Edinburgh</source><volume>26</volume>: <fpage>67</fpage>–<lpage>163</lpage>.</mixed-citation></ref></ref-list></tp:taxon-treatment>
