# Supplementary material for: ﻿Resurrection of the genus Homostylium Nees for the former Aster ser. Albescentes Y.Ling (Astereae, Asteraceae), with an updated generic synopsis
Source: PhytoKeys. 2025 Jun 17;259:27–66. doi: 10.3897/phytokeys.259.155606 (PMC12239000; doi:10.3897/phytokeys.259.155606)
Supplement: XML Treatment for Homostylium albescens var. niveum [file phytokeys.259.155606-treatment13.xml]

<!DOCTYPE tp:taxon-treatment
  PUBLIC "-//TaxonX//DTD Taxonomic Treatment Publishing DTD v0 20100105//EN" "tax-treatment-NSO.dtd">
<tp:taxon-treatment xmlns:tp="http://www.plazi.org/taxpub"><tp:treatment-meta><kwd-group><label>Taxon classification</label><kwd>
                <named-content content-type="kingdom">Plantae</named-content>
              </kwd><kwd>
                <named-content content-type="order">Asterales</named-content>
              </kwd><kwd>
                <named-content content-type="family">Asteraceae</named-content>
              </kwd></kwd-group><mixed-citation publication-type="journal"><person-group><name><surname>Chen</surname><given-names>Xinyu</given-names></name><name><surname>Fu</surname><given-names>Zhixi</given-names></name></person-group><article-title>﻿Resurrection of the genus <italic><tp:taxon-name><tp:taxon-name-part taxon-name-part-type="genus" reg="Homostylium">Homostylium</tp:taxon-name-part></tp:taxon-name></italic> Nees for the former <italic><tp:taxon-name><tp:taxon-name-part taxon-name-part-type="genus" reg="Aster">Aster</tp:taxon-name-part></tp:taxon-name></italic> ser. <italic><tp:taxon-name><tp:taxon-name-part taxon-name-part-type="genus" reg="Aster"/><tp:taxon-name-part taxon-name-part-type="series" reg="Albescentes">Albescentes</tp:taxon-name-part></tp:taxon-name></italic> Y.Ling (<tp:taxon-name><tp:taxon-name-part taxon-name-part-type="tribe">Astereae</tp:taxon-name-part></tp:taxon-name>, <tp:taxon-name><tp:taxon-name-part taxon-name-part-type="family">Asteraceae</tp:taxon-name-part></tp:taxon-name>), with an updated generic synopsis</article-title><source>PhytoKeys</source><day>17</day><month>06</month><year>2025</year><volume>259</volume><fpage>27</fpage><lpage>66</lpage><pub-id pub-id-type="doi">10.3897/phytokeys.259.155606</pub-id></mixed-citation></tp:treatment-meta><tp:nomenclature><label>﻿1.11.</label><tp:taxon-name>
              <object-id xmlns:xlink="http://www.w3.org/1999/xlink" content-type="arpha" xlink:type="simple">B209DEA8-CBA3-5A04-B82C-DC84DCB99299</object-id>
              <tp:taxon-name-part taxon-name-part-type="genus" reg="Homostylium">Homostylium</tp:taxon-name-part>
              <tp:taxon-name-part taxon-name-part-type="species" reg="albescens">albescens</tp:taxon-name-part>
              <tp:taxon-name-part taxon-name-part-type="infraspecific-rank">var.</tp:taxon-name-part>
              <tp:taxon-name-part taxon-name-part-type="variety" reg="niveum">niveum</tp:taxon-name-part>
              <object-id xmlns:xlink="http://www.w3.org/1999/xlink" content-type="ipni" xlink:type="simple">urn:lsid:ipni.org:names:77363594-1</object-id>
            </tp:taxon-name><tp:taxon-authority>(Hand.-Mazz.) Z.X.Fu</tp:taxon-authority><tp:taxon-status xmlns:xlink="http://www.w3.org/1999/xlink" xlink:type="simple">comb. nov.</tp:taxon-status><tp:nomenclature-citation-list><tp:nomenclature-citation><tp:taxon-name>
                  <tp:taxon-name-part taxon-name-part-type="genus" reg="Aster"/>
                  <tp:taxon-name-part taxon-name-part-type="species" reg="albescens"/>
                  <tp:taxon-name-part taxon-name-part-type="infraspecific-rank"/>
                  <tp:taxon-name-part taxon-name-part-type="variety" reg="niveus"/>
                </tp:taxon-name><comment>≡ <tp:taxon-name><tp:taxon-name-part taxon-name-part-type="genus" reg="Aster">Aster</tp:taxon-name-part><tp:taxon-name-part taxon-name-part-type="species" reg="albescens">albescens</tp:taxon-name-part><tp:taxon-name-part taxon-name-part-type="infraspecific-rank">var.</tp:taxon-name-part><tp:taxon-name-part taxon-name-part-type="variety" reg="niveus">niveus</tp:taxon-name-part></tp:taxon-name> Hand.-Mazz., Acta Hort. Gothob. 12: 208. 1938. Type: India, Sikkim, Jakpho, Napa Hill, alt. 3017 m, 25 Oct. 1885, C. B. Clarke 41356 (holotype, E 00531283!; isotype, K 00089039!) (Suppl. material <xref ref-type="supplementary-material" rid="S1">1</xref>: figs S23, A24). </comment></tp:nomenclature-citation></tp:nomenclature-citation-list></tp:nomenclature><tp:treatment-sec sec-type="material" id="SECID0ESVBI"><title>Type.</title><p>India • Sikkim, Jakpho, Napa Hill, alt. 3017 m, 25 Oct. 1885, C. B. Clarke 41356 (holotype, E 00531283!; isotype, K 00089039!) (Suppl. material <xref ref-type="supplementary-material" rid="S1">1</xref>: figs S23, A24).</p></tp:treatment-sec><tp:treatment-sec sec-type="diagnosis" id="SECID0E3VBI"><title>Diagnosis.</title><p><bold><italic>Leaves</italic></bold> abaxially densely cottony tomentum.</p></tp:treatment-sec><tp:treatment-sec sec-type="distribution" id="SECID0EHWBI"><title>Distribution.</title><p>China, Chongqing, W Sichuan (Emei Mount., Xiaojin), SE Shaanxi (Pingli); N India (Sikkim).</p></tp:treatment-sec><tp:treatment-sec sec-type="habitat" id="SECID0EMWBI"><title>Habitat.</title><p>Subalpine or subarctic biome.</p></tp:treatment-sec><tp:treatment-sec sec-type="etymology" id="SECID0ERWBI"><title>Etymology.</title><p>The varietal name “<italic>niveum</italic>” is derived from the Latin “<italic>nix</italic>”, meaning “snow”, combined with the neuter suffix “-<italic>eum</italic>”. The name likely refers to its habitat in the snow-covered subalpine and subarctic biome, or to the abaxial leaf densely covered in white tomentum.</p></tp:treatment-sec><tp:treatment-sec sec-type="material" id="SECID0EFXBI"><title>Specimens examined.</title><p><bold>China</bold> • <bold>Chongqing</bold>: Nanchuan, J. H. Xiong &amp; Z. L. Zhou 94046; • <bold>Shaanxi</bold>: Pingli, Field Collection Team of Western Xida’an Kang District 20132; • <bold>Sichuan</bold>: Emei, W. P. Fang 3297, 3182; Xiaojin, T. T. Yu 2429; <bold>India</bold> • <bold>Sikkim</bold>: Jakpho, C. B. Clarke 41356 (E 00531283, K 00089039).</p></tp:treatment-sec><tp:treatment-sec sec-type="notes" id="SECID0EXXBI"><title>Notes.</title><p>The new combination <italic><tp:taxon-name><tp:taxon-name-part taxon-name-part-type="genus" reg="Sinosidus">Sinosidus</tp:taxon-name-part><tp:taxon-name-part taxon-name-part-type="species" reg="albescens">albescens</tp:taxon-name-part></tp:taxon-name></italic> (DC.) G.L.Nesom proposed by <xref ref-type="bibr" rid="B25">Nesom (2020g)</xref> did not include this variety, although it comprised ten varieties (including the type variety).</p></tp:treatment-sec><tp:treatment-sec><!--Section generated to contain objects referenced in tp:taxon-treatment.--><supplementary-material xmlns:xlink="http://www.w3.org/1999/xlink" id="S1" position="float" orientation="portrait" xlink:type="simple"><object-id content-type="doi" xlink:type="simple">10.3897/phytokeys.259.155606.suppl1</object-id><object-id content-type="arpha" xlink:type="simple">AF9E6B07-A83E-5575-98A7-316BF7F55115</object-id><label>Supplementary material 1</label><caption><p>Supplementary information</p></caption><statement content-type="dataType"><label>Data type</label><p>pdf</p></statement><statement content-type="notes"><label>Explanation note</label><p>The supplementary file provides 40 images of the type specimens examined for the taxa discussed in this study.</p></statement><media xlink:href="phytokeys-259-027_article-155606__-s001.pdf" mimetype="application" mime-subtype="pdf" position="float" orientation="portrait" xlink:type="simple" id="oo_1355121.pdf"><uri content-type="original_file" xlink:type="simple">https://binary.pensoft.net/file/1355121</uri></media><permissions><license xlink:type="simple"><license-p>This dataset is made available under the Open Database License (http://opendatacommons.org/licenses/odbl/1.0/). The Open Database License (ODbL) is a license agreement intended to allow users to freely share, modify, and use this Dataset while maintaining this same freedom for others, provided that the original source and author(s) are credited.</license-p></license></permissions><attrib specific-use="authors">Xinyu Chen, Zhixi Fu</attrib></supplementary-material></tp:treatment-sec><ref-list><ref id="B25"><mixed-citation xmlns:xlink="http://www.w3.org/1999/xlink" xlink:type="simple"><person-group><name name-style="western"><surname>Nesom</surname><given-names>GL</given-names></name></person-group> (<year>2020g</year>) <article-title>New genera from Asian <tp:taxon-name><tp:taxon-name-part taxon-name-part-type="genus">Aster</tp:taxon-name-part></tp:taxon-name> (<tp:taxon-name><tp:taxon-name-part taxon-name-part-type="family">Asteraceae</tp:taxon-name-part></tp:taxon-name>: <tp:taxon-name><tp:taxon-name-part taxon-name-part-type="tribe">Astereae</tp:taxon-name-part></tp:taxon-name>).</article-title><source>Phytoneuron</source><volume>64</volume>: <fpage>1</fpage>–<lpage>44</lpage>.</mixed-citation></ref></ref-list></tp:taxon-treatment>
