# Supplementary material for: ﻿Resurrection of the genus Homostylium Nees for the former Aster ser. Albescentes Y.Ling (Astereae, Asteraceae), with an updated generic synopsis
Source: PhytoKeys. 2025 Jun 17;259:27–66. doi: 10.3897/phytokeys.259.155606 (PMC12239000; doi:10.3897/phytokeys.259.155606)
Supplement: XML Treatment for Homostylium argyropholium [file phytokeys.259.155606-treatment14.xml]

<!DOCTYPE tp:taxon-treatment
  PUBLIC "-//TaxonX//DTD Taxonomic Treatment Publishing DTD v0 20100105//EN" "tax-treatment-NSO.dtd">
<tp:taxon-treatment xmlns:tp="http://www.plazi.org/taxpub"><tp:treatment-meta><kwd-group><label>Taxon classification</label><kwd>
                <named-content content-type="kingdom">Plantae</named-content>
              </kwd><kwd>
                <named-content content-type="order">Asterales</named-content>
              </kwd><kwd>
                <named-content content-type="family">Asteraceae</named-content>
              </kwd></kwd-group><mixed-citation publication-type="journal"><person-group><name><surname>Chen</surname><given-names>Xinyu</given-names></name><name><surname>Fu</surname><given-names>Zhixi</given-names></name></person-group><article-title>﻿Resurrection of the genus <italic><tp:taxon-name><tp:taxon-name-part taxon-name-part-type="genus" reg="Homostylium">Homostylium</tp:taxon-name-part></tp:taxon-name></italic> Nees for the former <italic><tp:taxon-name><tp:taxon-name-part taxon-name-part-type="genus" reg="Aster">Aster</tp:taxon-name-part></tp:taxon-name></italic> ser. <italic><tp:taxon-name><tp:taxon-name-part taxon-name-part-type="genus" reg="Aster"/><tp:taxon-name-part taxon-name-part-type="series" reg="Albescentes">Albescentes</tp:taxon-name-part></tp:taxon-name></italic> Y.Ling (<tp:taxon-name><tp:taxon-name-part taxon-name-part-type="tribe">Astereae</tp:taxon-name-part></tp:taxon-name>, <tp:taxon-name><tp:taxon-name-part taxon-name-part-type="family">Asteraceae</tp:taxon-name-part></tp:taxon-name>), with an updated generic synopsis</article-title><source>PhytoKeys</source><day>17</day><month>06</month><year>2025</year><volume>259</volume><fpage>27</fpage><lpage>66</lpage><pub-id pub-id-type="doi">10.3897/phytokeys.259.155606</pub-id></mixed-citation></tp:treatment-meta><tp:nomenclature><label>﻿2.</label><tp:taxon-name>
              <object-id xmlns:xlink="http://www.w3.org/1999/xlink" content-type="arpha" xlink:type="simple">14C83666-672C-55E6-B0FE-E29CAF1143DA</object-id>
              <tp:taxon-name-part taxon-name-part-type="genus" reg="Homostylium">Homostylium</tp:taxon-name-part>
              <tp:taxon-name-part taxon-name-part-type="species" reg="argyropholium">argyropholium</tp:taxon-name-part>
              <object-id xmlns:xlink="http://www.w3.org/1999/xlink" content-type="ipni" xlink:type="simple">urn:lsid:ipni.org:names:77363595-1</object-id>
            </tp:taxon-name><tp:taxon-authority>(Hand.-Mazz.) Z.X.Fu</tp:taxon-authority><tp:taxon-status xmlns:xlink="http://www.w3.org/1999/xlink" xlink:type="simple">comb. nov.</tp:taxon-status><xref ref-type="fig" rid="F4">Figs 4</xref><xref ref-type="fig" rid="F5">, 5</xref><tp:nomenclature-citation-list><tp:nomenclature-citation><tp:taxon-name>
                  <tp:taxon-name-part taxon-name-part-type="genus" reg="Aster"/>
                  <tp:taxon-name-part taxon-name-part-type="species" reg="argyropholis"/>
                </tp:taxon-name><comment>≡ <tp:taxon-name><tp:taxon-name-part taxon-name-part-type="genus" reg="Aster">Aster</tp:taxon-name-part><tp:taxon-name-part taxon-name-part-type="species" reg="argyropholis">argyropholis</tp:taxon-name-part></tp:taxon-name> Hand.-Mazz., Acta Horti Gothob. 12: 208. 1938. ≡ <tp:taxon-name><tp:taxon-name-part taxon-name-part-type="genus" reg="Sinosidus">Sinosidus</tp:taxon-name-part><tp:taxon-name-part taxon-name-part-type="species" reg="argyropholis">argyropholis</tp:taxon-name-part></tp:taxon-name> (Hand.-Mazz.) G.L.Nesom, Phytoneuron 2020-64: 13. 2020. Type: China, Sichuan, Kangding (Tatien-lu), frutex fere metralis in declivo aprico, 2 Jul 1922, H. Smith 2258 (holotype, UPS, v-080214!) (Suppl. material <xref ref-type="supplementary-material" rid="S1">1</xref>: fig. S25). </comment></tp:nomenclature-citation></tp:nomenclature-citation-list></tp:nomenclature><tp:treatment-sec sec-type="material" id="SECID0E11BI"><title>Type.</title><p>China • Sichuan, Kangding (Tatien-lu), frutex fere metralis in declivo aprico, 2 Jul 1922, H. Smith 2258 (holotype, UPS, v-080214!) (Suppl. material <xref ref-type="supplementary-material" rid="S1">1</xref>: fig. S25).</p></tp:treatment-sec><tp:treatment-sec sec-type="description" id="SECID0EE2BI"><title>Description.</title><p>Shrubs, 93–228 cm tall. <bold><italic>Leaves</italic></bold> subleathery, alternate, elliptic, oblong, or lanceolate-ovate, 1–4 × 0.3–1.6 cm; midvein abaxially prominent, lateral veins apparent, pinnate; margin subundulate to entire, revolute, glandular-punctate, upper leaves smaller; adaxially green, moderately scabridulous, minutely glandular, resin-dotted, scabrous; abaxially densely lanate or greyish-white arachnoid-tomentose. <bold><italic>Capitula</italic></bold> 4–10(-20), with 15–20 ray florets, in corymbiform synflorescences, terminal on axillary branches. <bold><italic>Peduncles</italic></bold> slender, 2–7 mm, bracteoles linear. <bold><italic>Involucres</italic></bold> campanulate, ca. 5 mm long, 8 mm in diameter. <bold><italic>Phyllaries</italic></bold> 4–5 seriate, imbricate, pubescent to glabrescent, outer phyllaries oblong, 1 × 0.5 mm, inner phyllaries ovate, 4–5 × 1 mm.</p><fig id="F4" position="float" orientation="portrait"><object-id xmlns:xlink="http://www.w3.org/1999/xlink" content-type="doi" xlink:type="simple">10.3897/phytokeys.259.155606.figure4</object-id><object-id xmlns:xlink="http://www.w3.org/1999/xlink" content-type="arpha" xlink:type="simple">1647A6EB-B4C0-5FF2-B19E-642CA5B5435F</object-id><label>Figure 4.</label><caption><p><italic><tp:taxon-name><tp:taxon-name-part taxon-name-part-type="genus" reg="Homostylium">Homostylium</tp:taxon-name-part><tp:taxon-name-part taxon-name-part-type="species" reg="argyropholium">argyropholium</tp:taxon-name-part></tp:taxon-name></italic> (Hand.-Mazz.) Z.X.Fu. <bold>A.</bold> Habit; <bold>B.</bold> Habitat; <bold>C.</bold> Capitula (lateral view, showing the involucre); <bold>D.</bold> Abaxial surface of leaves. Photographed by Z. X. Fu from Z. X. Fu 2944 (PE).</p></caption><graphic xmlns:xlink="http://www.w3.org/1999/xlink" xlink:href="phytokeys-259-027_article-155606__-g004.jpg" position="float" orientation="portrait" xlink:type="simple" id="oo_1355105.jpg"><uri content-type="original_file" xlink:type="simple">https://binary.pensoft.net/fig/1355105</uri></graphic></fig></tp:treatment-sec><tp:treatment-sec sec-type="distribution" id="SECID0ED4BI"><title>Distribution.</title><p>China, S and W Sichuan, SE Xizang, NW Yunnan (Fig. <xref ref-type="fig" rid="F5">5</xref>).</p><fig id="F5" position="float" orientation="portrait"><object-id xmlns:xlink="http://www.w3.org/1999/xlink" content-type="doi" xlink:type="simple">10.3897/phytokeys.259.155606.figure5</object-id><object-id xmlns:xlink="http://www.w3.org/1999/xlink" content-type="arpha" xlink:type="simple">28B85F64-2D4D-5881-A3CC-C6ED81C921CF</object-id><label>Figure 5.</label><caption><p>Distribution of <italic><tp:taxon-name><tp:taxon-name-part taxon-name-part-type="genus" reg="Homostylium">Homostylium</tp:taxon-name-part><tp:taxon-name-part taxon-name-part-type="species" reg="argyropholium">argyropholium</tp:taxon-name-part></tp:taxon-name></italic>. China is centrally located on the map.</p></caption><graphic xmlns:xlink="http://www.w3.org/1999/xlink" xlink:href="phytokeys-259-027_article-155606__-g005.jpg" position="float" orientation="portrait" xlink:type="simple" id="oo_1355106.jpg"><uri content-type="original_file" xlink:type="simple">https://binary.pensoft.net/fig/1355106</uri></graphic></fig></tp:treatment-sec><tp:treatment-sec sec-type="habitat" id="SECID0EF5BI"><title>Habitat.</title><p>Alpine and subalpine slopes, under forests, grasslands, riverbanks. 2100–3100 m.</p></tp:treatment-sec><tp:treatment-sec sec-type="phenology" id="SECID0EK5BI"><title>Phenology.</title><p>Flowering May to October. Fruiting August to October.</p></tp:treatment-sec><tp:treatment-sec sec-type="etymology" id="SECID0EP5BI"><title>Etymology.</title><p>It is derived from the Greek “<italic>argyros</italic>”, meaning “silver”, and “<italic>pholis</italic>”, meaning “skin” or “scale”, combined with the Latin neuter suffix “-<italic>um</italic>”. The specific epithet likely refers to the silvery, scale-like, glandular punctate on the leaves.</p></tp:treatment-sec><tp:treatment-sec sec-type="notes" id="SECID0E25BI"><title>Notes.</title><p>This species is similar to <tp:taxon-name><tp:taxon-name-part taxon-name-part-type="genus" reg="Homostylium">Homostylium</tp:taxon-name-part><tp:taxon-name-part taxon-name-part-type="species" reg="albescens">albescens</tp:taxon-name-part><tp:taxon-name-part taxon-name-part-type="infraspecific-rank">var.</tp:taxon-name-part><tp:taxon-name-part taxon-name-part-type="variety" reg="discolor">discolor</tp:taxon-name-part></tp:taxon-name>. However, it can be distinguished by its fewer capitula borne at the branch tips, narrower involucre, and white buds in the leaf axils. <italic><tp:taxon-name><tp:taxon-name-part taxon-name-part-type="genus" reg="Homostylium">H.</tp:taxon-name-part><tp:taxon-name-part taxon-name-part-type="species" reg="polium">polium</tp:taxon-name-part></tp:taxon-name></italic> bears soft and white arachnoid-tomentose on the abaxial leaves, particularly resembling <italic><tp:taxon-name><tp:taxon-name-part taxon-name-part-type="genus" reg="Homostylium">H.</tp:taxon-name-part><tp:taxon-name-part taxon-name-part-type="species" reg="argyropholium">argyropholium</tp:taxon-name-part></tp:taxon-name></italic>. However, it has much smaller leaves, and inflorescences borne on lateral branches, allowing for easy differentiation from <italic><tp:taxon-name><tp:taxon-name-part taxon-name-part-type="genus" reg="Homostylium">H.</tp:taxon-name-part><tp:taxon-name-part taxon-name-part-type="species" reg="argyropholium">argyropholium</tp:taxon-name-part></tp:taxon-name></italic>.</p></tp:treatment-sec><tp:treatment-sec><!--Section generated to contain objects referenced in tp:taxon-treatment.--><supplementary-material xmlns:xlink="http://www.w3.org/1999/xlink" id="S1" position="float" orientation="portrait" xlink:type="simple"><object-id content-type="doi" xlink:type="simple">10.3897/phytokeys.259.155606.suppl1</object-id><object-id content-type="arpha" xlink:type="simple">AF9E6B07-A83E-5575-98A7-316BF7F55115</object-id><label>Supplementary material 1</label><caption><p>Supplementary information</p></caption><statement content-type="dataType"><label>Data type</label><p>pdf</p></statement><statement content-type="notes"><label>Explanation note</label><p>The supplementary file provides 40 images of the type specimens examined for the taxa discussed in this study.</p></statement><media xlink:href="phytokeys-259-027_article-155606__-s001.pdf" mimetype="application" mime-subtype="pdf" position="float" orientation="portrait" xlink:type="simple" id="oo_1355121.pdf"><uri content-type="original_file" xlink:type="simple">https://binary.pensoft.net/file/1355121</uri></media><permissions><license xlink:type="simple"><license-p>This dataset is made available under the Open Database License (http://opendatacommons.org/licenses/odbl/1.0/). The Open Database License (ODbL) is a license agreement intended to allow users to freely share, modify, and use this Dataset while maintaining this same freedom for others, provided that the original source and author(s) are credited.</license-p></license></permissions><attrib specific-use="authors">Xinyu Chen, Zhixi Fu</attrib></supplementary-material></tp:treatment-sec></tp:taxon-treatment>
