# Supplementary material for: ﻿Resurrection of the genus Homostylium Nees for the former Aster ser. Albescentes Y.Ling (Astereae, Asteraceae), with an updated generic synopsis
Source: PhytoKeys. 2025 Jun 17;259:27–66. doi: 10.3897/phytokeys.259.155606 (PMC12239000; doi:10.3897/phytokeys.259.155606)
Supplement: XML Treatment for Homostylium argyropholium var. argyropholium [file phytokeys.259.155606-treatment15.xml]

<!DOCTYPE tp:taxon-treatment
  PUBLIC "-//TaxonX//DTD Taxonomic Treatment Publishing DTD v0 20100105//EN" "tax-treatment-NSO.dtd">
<tp:taxon-treatment xmlns:tp="http://www.plazi.org/taxpub"><tp:treatment-meta><kwd-group><label>Taxon classification</label><kwd>
                <named-content content-type="kingdom">Plantae</named-content>
              </kwd><kwd>
                <named-content content-type="order">Asterales</named-content>
              </kwd><kwd>
                <named-content content-type="family">Asteraceae</named-content>
              </kwd></kwd-group><mixed-citation publication-type="journal"><person-group><name><surname>Chen</surname><given-names>Xinyu</given-names></name><name><surname>Fu</surname><given-names>Zhixi</given-names></name></person-group><article-title>﻿Resurrection of the genus <italic><tp:taxon-name><tp:taxon-name-part taxon-name-part-type="genus" reg="Homostylium">Homostylium</tp:taxon-name-part></tp:taxon-name></italic> Nees for the former <italic><tp:taxon-name><tp:taxon-name-part taxon-name-part-type="genus" reg="Aster">Aster</tp:taxon-name-part></tp:taxon-name></italic> ser. <italic><tp:taxon-name><tp:taxon-name-part taxon-name-part-type="genus" reg="Aster"/><tp:taxon-name-part taxon-name-part-type="series" reg="Albescentes">Albescentes</tp:taxon-name-part></tp:taxon-name></italic> Y.Ling (<tp:taxon-name><tp:taxon-name-part taxon-name-part-type="tribe">Astereae</tp:taxon-name-part></tp:taxon-name>, <tp:taxon-name><tp:taxon-name-part taxon-name-part-type="family">Asteraceae</tp:taxon-name-part></tp:taxon-name>), with an updated generic synopsis</article-title><source>PhytoKeys</source><day>17</day><month>06</month><year>2025</year><volume>259</volume><fpage>27</fpage><lpage>66</lpage><pub-id pub-id-type="doi">10.3897/phytokeys.259.155606</pub-id></mixed-citation></tp:treatment-meta><tp:nomenclature><label>﻿2.1.</label><tp:taxon-name>
              <object-id xmlns:xlink="http://www.w3.org/1999/xlink" content-type="arpha" xlink:type="simple">7B119ECE-D666-56B3-B415-4BAC43E32AA5</object-id>
              <tp:taxon-name-part taxon-name-part-type="genus" reg="Homostylium">Homostylium</tp:taxon-name-part>
              <tp:taxon-name-part taxon-name-part-type="species" reg="argyropholium">argyropholium</tp:taxon-name-part>
              <tp:taxon-name-part taxon-name-part-type="infraspecific-rank">var.</tp:taxon-name-part>
              <tp:taxon-name-part taxon-name-part-type="variety" reg="argyropholium">argyropholium</tp:taxon-name-part>
            </tp:taxon-name></tp:nomenclature><tp:treatment-sec sec-type="diagnosis" id="SECID0E4BCI"><title>Diagnosis.</title><p><bold><italic>Leaves</italic></bold> abaxially densely tomentose or pubescence, secondary veins abaxially not prominent, apex acute or abruptly acute, rarely rounded. <bold><italic>Peduncles</italic></bold> densely tomentulose. <bold><italic>Involucres</italic></bold> 4–5 mm. <bold><italic>Phyllaries</italic></bold> 4-seriate. The leaves exhibit considerable variation, with apices either obtuse or acuminate.</p></tp:treatment-sec><tp:treatment-sec sec-type="distribution" id="SECID0E2CCI"><title>Distribution.</title><p>Common. China, Sichuan (Damba, Jinchuan, Lixian, Barkham, Xiaojin), and Xizang (Basu).</p></tp:treatment-sec><tp:treatment-sec sec-type="habitat" id="SECID0EADCI"><title>Habitat.</title><p>Subalpine.</p></tp:treatment-sec><tp:treatment-sec sec-type="material" id="SECID0EFDCI"><title>Specimens examined.</title><p><bold>China</bold> • <bold>Sichuan</bold>: Kangding (Tatien-lu), H. Smith 2258 (UPS v-080214); Danba, Z. X. Fu 2970 (PE), 2971 (PE), 2972 (PE); Jinchuan, Z. X. Fu 2993 (PE), 2994 (PE), 2995 (PE), 2996 (PE), 2997 (PE), 2998 (PE), 2999 (PE), 3001 (PE), X. Li 76624 (PE), 77595 (PE 00275057, PE 00274598), 75154 (PE), 77904 (PE), 75124 (PE), D. Y. Hong et al. 95047 (PE); Lixian, C. S. Cao 193 (PE), 1569 (PE), G. J. Zhang 145 (PE), 146 (PE), Z. X. Fu 3054 (PE), 3055 (PE), 3056 (PE), 3058 (PE); Barkam, T. Y. Chang &amp; H. F. Zhou 23111 (IBSC, KUN), Z. X. Fu 3003 (PE), 3010 (PE), 3011 (PE), 3012 (PE), 3013 (PE), 3015(PE), 3016 (PE), 3017 (PE), S. Jiang &amp; C. L. Jin 1026 (PE 00275056, PE 01776701, PE 01822231), T. Y. Chang &amp; H. F. Zhou 22631 (PE, KUN, IBSC), 23024 (PE, KUN, IBSC), Z. B. Feng 960306 (HX), G. J. Zhang 148 (PE), 151 (PE), 152 (PE), 153 (PE), T. Y. Chang &amp; H. F. Zhou 23467 (PE, KUN); Xiaojin, Z. X. Fu 2944 (PE), J. Zhou 86 (PE, IBSC), H. N. Qin, S. X. Yu &amp; J. Y. Wu 17087 (PE); • <bold>Xizang</bold>: Baxoi, J. S. Yang 90-251 (PE).</p></tp:treatment-sec></tp:taxon-treatment>
