# Supplementary material for: ﻿Resurrection of the genus Homostylium Nees for the former Aster ser. Albescentes Y.Ling (Astereae, Asteraceae), with an updated generic synopsis
Source: PhytoKeys. 2025 Jun 17;259:27–66. doi: 10.3897/phytokeys.259.155606 (PMC12239000; doi:10.3897/phytokeys.259.155606)
Supplement: XML Treatment for Homostylium fulgidulum [file phytokeys.259.155606-treatment18.xml]

<!DOCTYPE tp:taxon-treatment
  PUBLIC "-//TaxonX//DTD Taxonomic Treatment Publishing DTD v0 20100105//EN" "tax-treatment-NSO.dtd">
<tp:taxon-treatment xmlns:tp="http://www.plazi.org/taxpub"><tp:treatment-meta><kwd-group><label>Taxon classification</label><kwd>
                <named-content content-type="kingdom">Plantae</named-content>
              </kwd><kwd>
                <named-content content-type="order">Asterales</named-content>
              </kwd><kwd>
                <named-content content-type="family">Asteraceae</named-content>
              </kwd></kwd-group><mixed-citation publication-type="journal"><person-group><name><surname>Chen</surname><given-names>Xinyu</given-names></name><name><surname>Fu</surname><given-names>Zhixi</given-names></name></person-group><article-title>﻿Resurrection of the genus <italic><tp:taxon-name><tp:taxon-name-part taxon-name-part-type="genus" reg="Homostylium">Homostylium</tp:taxon-name-part></tp:taxon-name></italic> Nees for the former <italic><tp:taxon-name><tp:taxon-name-part taxon-name-part-type="genus" reg="Aster">Aster</tp:taxon-name-part></tp:taxon-name></italic> ser. <italic><tp:taxon-name><tp:taxon-name-part taxon-name-part-type="genus" reg="Aster"/><tp:taxon-name-part taxon-name-part-type="series" reg="Albescentes">Albescentes</tp:taxon-name-part></tp:taxon-name></italic> Y.Ling (<tp:taxon-name><tp:taxon-name-part taxon-name-part-type="tribe">Astereae</tp:taxon-name-part></tp:taxon-name>, <tp:taxon-name><tp:taxon-name-part taxon-name-part-type="family">Asteraceae</tp:taxon-name-part></tp:taxon-name>), with an updated generic synopsis</article-title><source>PhytoKeys</source><day>17</day><month>06</month><year>2025</year><volume>259</volume><fpage>27</fpage><lpage>66</lpage><pub-id pub-id-type="doi">10.3897/phytokeys.259.155606</pub-id></mixed-citation></tp:treatment-meta><tp:nomenclature><label>﻿3.</label><tp:taxon-name>
              <object-id xmlns:xlink="http://www.w3.org/1999/xlink" content-type="arpha" xlink:type="simple">05EFC189-8DE3-54B3-866C-34C163F4E040</object-id>
              <tp:taxon-name-part taxon-name-part-type="genus" reg="Homostylium">Homostylium</tp:taxon-name-part>
              <tp:taxon-name-part taxon-name-part-type="species" reg="fulgidulum">fulgidulum</tp:taxon-name-part>
              <object-id xmlns:xlink="http://www.w3.org/1999/xlink" content-type="ipni" xlink:type="simple">urn:lsid:ipni.org:names:77363598-1</object-id>
            </tp:taxon-name><tp:taxon-authority>(Griers.) Z.X.Fu</tp:taxon-authority><tp:taxon-status xmlns:xlink="http://www.w3.org/1999/xlink" xlink:type="simple">comb. nov.</tp:taxon-status><xref ref-type="fig" rid="F6">Figs 6</xref><xref ref-type="fig" rid="F7">, 7</xref><xref ref-type="fig" rid="F8">, 8</xref><tp:nomenclature-citation-list><tp:nomenclature-citation><tp:taxon-name>
                  <tp:taxon-name-part taxon-name-part-type="genus" reg="Aster"/>
                  <tp:taxon-name-part taxon-name-part-type="species" reg="fulgidulus"/>
                </tp:taxon-name><comment>≡ <tp:taxon-name><tp:taxon-name-part taxon-name-part-type="genus" reg="Aster">Aster</tp:taxon-name-part><tp:taxon-name-part taxon-name-part-type="species" reg="fulgidulus">fulgidulus</tp:taxon-name-part></tp:taxon-name> Griers., Notes Roy. Bot. Gard. Edinburgh 26: 110. 1964. ≡ <tp:taxon-name><tp:taxon-name-part taxon-name-part-type="genus" reg="Sinosidus">Sinosidus</tp:taxon-name-part><tp:taxon-name-part taxon-name-part-type="species" reg="fulgidulus">fulgidulus</tp:taxon-name-part></tp:taxon-name> (Grierson) G.L.Nesom, Phytoneuron 2020-64: 13. 2020. Type: China, Xizang, Bomê, Tangme (Tongmai), Tsangpo-Yigrong Confluence, alt. 7000 ft, 3 June 1947, F. Ludlow, G. Sherriff &amp; H. H. Elliott 13074 (holotype, E 00385686!; isotype, BM 000945773!) (Suppl. material <xref ref-type="supplementary-material" rid="S1">1</xref>: figs S28, S29). </comment></tp:nomenclature-citation></tp:nomenclature-citation-list></tp:nomenclature><tp:treatment-sec sec-type="material" id="SECID0EDQCI"><title>Type.</title><p>China • Xizang, Bomê, Tangme (Tongmai), Tsangpo-Yigrong Confluence, alt. 7000 ft, 3 June 1947, F. Ludlow, G. Sherriff &amp; H. H. Elliott 13074 (holotype, E 00385686!; isotype, BM 000945773!) (Suppl. material <xref ref-type="supplementary-material" rid="S1">1</xref>: figs S28, S29).</p></tp:treatment-sec><tp:treatment-sec sec-type="description" id="SECID0ENQCI"><title>Description.</title><p>Shrubs, 126–192 cm tall. <bold><italic>Leaves</italic></bold> alternate, ovate, (4-)6–9 × (2-)2.4–4.8 cm, venation prominently pinnate, intercostal glossy; margin entire, revolute, abaxially sparsely strigillose, glossy between minor veins, sparsely minutely glandular; adaxially glabrous or glabrate, sparsely minutely glandular, midvein sparsely strigillose. <bold><italic>Capitula</italic></bold> numerous, in terminal corymbiform synflorescences. <bold><italic>Peduncles</italic></bold> 1.5–2 cm long. <bold><italic>Involucres</italic></bold> campanulate, 5–7 mm in diameter. <bold><italic>Phyllaries</italic></bold> 3–4 seriate, imbricate, 1.5–3 × 1 mm, outer series ovate, shorter, inner series ovate, 6–7 × 0.5 mm.</p><fig id="F6" position="float" orientation="portrait"><object-id xmlns:xlink="http://www.w3.org/1999/xlink" content-type="doi" xlink:type="simple">10.3897/phytokeys.259.155606.figure6</object-id><object-id xmlns:xlink="http://www.w3.org/1999/xlink" content-type="arpha" xlink:type="simple">821DB5A1-905D-5C44-9E15-51A7BA3D9AD1</object-id><label>Figure 6.</label><caption><p><italic><tp:taxon-name><tp:taxon-name-part taxon-name-part-type="genus" reg="Homostylium">Homostylium</tp:taxon-name-part><tp:taxon-name-part taxon-name-part-type="species" reg="fulgidulum">fulgidulum</tp:taxon-name-part></tp:taxon-name></italic> (Grierson) Z.X.Fu. <bold>A.</bold> Habit; <bold>B.</bold> Habitat; <bold>C.</bold> Abaxial surface of leaves; <bold>D.</bold> Capitula. Photographed by G. J. Zhang from B. H. Jiao &amp; G. J. Zhang 294 (PE).</p></caption><graphic xmlns:xlink="http://www.w3.org/1999/xlink" xlink:href="phytokeys-259-027_article-155606__-g006.jpg" position="float" orientation="portrait" xlink:type="simple" id="oo_1355107.jpg"><uri content-type="original_file" xlink:type="simple">https://binary.pensoft.net/fig/1355107</uri></graphic></fig></tp:treatment-sec><tp:treatment-sec sec-type="distribution" id="SECID0EMSCI"><title>Distribution.</title><p>China, SE Xizang (Bomê and Nyingchi). 2200–3000 m (Fig. <xref ref-type="fig" rid="F7">7</xref>).</p><fig id="F7" position="float" orientation="portrait"><object-id xmlns:xlink="http://www.w3.org/1999/xlink" content-type="doi" xlink:type="simple">10.3897/phytokeys.259.155606.figure7</object-id><object-id xmlns:xlink="http://www.w3.org/1999/xlink" content-type="arpha" xlink:type="simple">DF69129F-10E4-5759-8DB3-64D31B73EBB6</object-id><label>Figure 7.</label><caption><p>Distribution of <italic><tp:taxon-name><tp:taxon-name-part taxon-name-part-type="genus" reg="Homostylium">Homostylium</tp:taxon-name-part><tp:taxon-name-part taxon-name-part-type="species" reg="fulgidulum">fulgidulum</tp:taxon-name-part></tp:taxon-name></italic>. China is centrally located on the map.</p></caption><graphic xmlns:xlink="http://www.w3.org/1999/xlink" xlink:href="phytokeys-259-027_article-155606__-g007.jpg" position="float" orientation="portrait" xlink:type="simple" id="oo_1355108.jpg"><uri content-type="original_file" xlink:type="simple">https://binary.pensoft.net/fig/1355108</uri></graphic></fig></tp:treatment-sec><tp:treatment-sec sec-type="habitat" id="SECID0EOTCI"><title>Habitat.</title><p>Margins of submontane forest and hillside shrublands.</p></tp:treatment-sec><tp:treatment-sec sec-type="phenology" id="SECID0ETTCI"><title>Phenology.</title><p>Flowering June to August. Fruiting June to August.</p></tp:treatment-sec><tp:treatment-sec sec-type="etymology" id="SECID0EYTCI"><title>Etymology.</title><p>The name “<italic>fulgidulum</italic>” is derived from the Latin “<italic>fulgidus</italic>”, meaning “shining” or “radiant”, combined with the Latin neuter suffix “-<italic>ulum</italic>”, meaning “diminutive”. The specific epithet likely refers to its abaxially glossy intercostal veins on the surface of leaves.</p></tp:treatment-sec><tp:treatment-sec sec-type="material" id="SECID0EMUCI"><title>Specimens examined.</title><p><bold>China</bold> • <bold>Xizang</bold>: Bomê, T. S. Ying &amp; D. Y. Hong 650705 (PE), Jin W. Zhang &amp; J. T. Wang 440 (PE), G. J. Zhang &amp; B. H. Jiao 294 (PE), W. L. Zheng 293 (XZ), D. E. Boufford et al. 29838 (PE), F. Ludlow, G. Sherriff &amp; H. H. Elliott 13074 (E 00385686, BM 000945773); Nyingchi, B. S. Li et al. 6410 (PE), Xizang Med. Herb Exped. 3542 (PE), T. Naito et al. 1099 (PE), G. Yao et al. 1282 (XZ), W. L. Zheng 985 (XZ), W. L. Zheng et al. 3236 (XZ), W. L. Zheng et al. 3239 (XZ), Anonymous 22 (XZ).</p><fig id="F8" position="float" orientation="portrait"><object-id xmlns:xlink="http://www.w3.org/1999/xlink" content-type="doi" xlink:type="simple">10.3897/phytokeys.259.155606.figure8</object-id><object-id xmlns:xlink="http://www.w3.org/1999/xlink" content-type="arpha" xlink:type="simple">D53F25BE-5D1B-5F12-8588-E1C86992C594</object-id><label>Figure 8.</label><caption><p><italic><tp:taxon-name><tp:taxon-name-part taxon-name-part-type="genus" reg="Homostylium">Homostylium</tp:taxon-name-part><tp:taxon-name-part taxon-name-part-type="species" reg="fulgidulum">fulgidulum</tp:taxon-name-part></tp:taxon-name></italic> (Grierson) Z.X.Fu. <bold>A.</bold> Habit; <bold>B.</bold> Capitulum; <bold>C.</bold> Involucral bracts; <bold>D.</bold> Ray floret; <bold>E.</bold> Disc floret; <bold>F.</bold> Floret with pappus bristle and removed achene; <bold>G.</bold> Style branches of disc floret; <bold>H.</bold> Stamen of disc floret; <bold>I.</bold> Outer pappus bristle; <bold>J.</bold> Inner pappus bristle. Drawn by Z. J. Chen.</p></caption><graphic xmlns:xlink="http://www.w3.org/1999/xlink" xlink:href="phytokeys-259-027_article-155606__-g008.jpg" position="float" orientation="portrait" xlink:type="simple" id="oo_1355109.jpg"><uri content-type="original_file" xlink:type="simple">https://binary.pensoft.net/fig/1355109</uri></graphic></fig></tp:treatment-sec><tp:treatment-sec sec-type="notes" id="SECID0ECWCI"><title>Notes.</title><p>This species closely resembles <italic><tp:taxon-name><tp:taxon-name-part taxon-name-part-type="genus" reg="Homostylium">Homostylium</tp:taxon-name-part><tp:taxon-name-part taxon-name-part-type="species" reg="albescens">albescens</tp:taxon-name-part></tp:taxon-name></italic>. However, it could be differentiated from the latter by its ovate, larger, both surfaces nearly glabrous leaves, and abaxially glossy intercostal veins.</p></tp:treatment-sec><tp:treatment-sec><!--Section generated to contain objects referenced in tp:taxon-treatment.--><supplementary-material xmlns:xlink="http://www.w3.org/1999/xlink" id="S1" position="float" orientation="portrait" xlink:type="simple"><object-id content-type="doi" xlink:type="simple">10.3897/phytokeys.259.155606.suppl1</object-id><object-id content-type="arpha" xlink:type="simple">AF9E6B07-A83E-5575-98A7-316BF7F55115</object-id><label>Supplementary material 1</label><caption><p>Supplementary information</p></caption><statement content-type="dataType"><label>Data type</label><p>pdf</p></statement><statement content-type="notes"><label>Explanation note</label><p>The supplementary file provides 40 images of the type specimens examined for the taxa discussed in this study.</p></statement><media xlink:href="phytokeys-259-027_article-155606__-s001.pdf" mimetype="application" mime-subtype="pdf" position="float" orientation="portrait" xlink:type="simple" id="oo_1355121.pdf"><uri content-type="original_file" xlink:type="simple">https://binary.pensoft.net/file/1355121</uri></media><permissions><license xlink:type="simple"><license-p>This dataset is made available under the Open Database License (http://opendatacommons.org/licenses/odbl/1.0/). The Open Database License (ODbL) is a license agreement intended to allow users to freely share, modify, and use this Dataset while maintaining this same freedom for others, provided that the original source and author(s) are credited.</license-p></license></permissions><attrib specific-use="authors">Xinyu Chen, Zhixi Fu</attrib></supplementary-material></tp:treatment-sec></tp:taxon-treatment>
