# Supplementary material for: ﻿Resurrection of the genus Homostylium Nees for the former Aster ser. Albescentes Y.Ling (Astereae, Asteraceae), with an updated generic synopsis
Source: PhytoKeys. 2025 Jun 17;259:27–66. doi: 10.3897/phytokeys.259.155606 (PMC12239000; doi:10.3897/phytokeys.259.155606)
Supplement: XML Treatment for Homostylium hypoleucum [file phytokeys.259.155606-treatment19.xml]

<!DOCTYPE tp:taxon-treatment
  PUBLIC "-//TaxonX//DTD Taxonomic Treatment Publishing DTD v0 20100105//EN" "tax-treatment-NSO.dtd">
<tp:taxon-treatment xmlns:tp="http://www.plazi.org/taxpub"><tp:treatment-meta><kwd-group><label>Taxon classification</label><kwd>
                <named-content content-type="kingdom">Plantae</named-content>
              </kwd><kwd>
                <named-content content-type="order">Asterales</named-content>
              </kwd><kwd>
                <named-content content-type="family">Asteraceae</named-content>
              </kwd></kwd-group><mixed-citation publication-type="journal"><person-group><name><surname>Chen</surname><given-names>Xinyu</given-names></name><name><surname>Fu</surname><given-names>Zhixi</given-names></name></person-group><article-title>﻿Resurrection of the genus <italic><tp:taxon-name><tp:taxon-name-part taxon-name-part-type="genus" reg="Homostylium">Homostylium</tp:taxon-name-part></tp:taxon-name></italic> Nees for the former <italic><tp:taxon-name><tp:taxon-name-part taxon-name-part-type="genus" reg="Aster">Aster</tp:taxon-name-part></tp:taxon-name></italic> ser. <italic><tp:taxon-name><tp:taxon-name-part taxon-name-part-type="genus" reg="Aster"/><tp:taxon-name-part taxon-name-part-type="series" reg="Albescentes">Albescentes</tp:taxon-name-part></tp:taxon-name></italic> Y.Ling (<tp:taxon-name><tp:taxon-name-part taxon-name-part-type="tribe">Astereae</tp:taxon-name-part></tp:taxon-name>, <tp:taxon-name><tp:taxon-name-part taxon-name-part-type="family">Asteraceae</tp:taxon-name-part></tp:taxon-name>), with an updated generic synopsis</article-title><source>PhytoKeys</source><day>17</day><month>06</month><year>2025</year><volume>259</volume><fpage>27</fpage><lpage>66</lpage><pub-id pub-id-type="doi">10.3897/phytokeys.259.155606</pub-id></mixed-citation></tp:treatment-meta><tp:nomenclature><label>﻿4.</label><tp:taxon-name>
              <object-id xmlns:xlink="http://www.w3.org/1999/xlink" content-type="arpha" xlink:type="simple">070C9BF1-806A-5C9F-AFF2-97C5A7574B34</object-id>
              <tp:taxon-name-part taxon-name-part-type="genus" reg="Homostylium">Homostylium</tp:taxon-name-part>
              <tp:taxon-name-part taxon-name-part-type="species" reg="hypoleucum">hypoleucum</tp:taxon-name-part>
              <object-id xmlns:xlink="http://www.w3.org/1999/xlink" content-type="ipni" xlink:type="simple">urn:lsid:ipni.org:names:77363599-1</object-id>
            </tp:taxon-name><tp:taxon-authority>(Hand.-Mazz.) Z.X.Fu</tp:taxon-authority><tp:taxon-status xmlns:xlink="http://www.w3.org/1999/xlink" xlink:type="simple">comb. nov.</tp:taxon-status><xref ref-type="fig" rid="F9">Figs 9</xref><xref ref-type="fig" rid="F10">, 10</xref><xref ref-type="fig" rid="F11">, 11</xref><tp:nomenclature-citation-list><tp:nomenclature-citation><tp:taxon-name>
                  <tp:taxon-name-part taxon-name-part-type="genus" reg="Aster"/>
                  <tp:taxon-name-part taxon-name-part-type="species" reg="hypoleucus"/>
                </tp:taxon-name><comment>≡ <tp:taxon-name><tp:taxon-name-part taxon-name-part-type="genus" reg="Aster">Aster</tp:taxon-name-part><tp:taxon-name-part taxon-name-part-type="species" reg="hypoleucus">hypoleucus</tp:taxon-name-part></tp:taxon-name> Hand.-Mazz., J. Bot. 76: 285. 1938. ≡ <tp:taxon-name><tp:taxon-name-part taxon-name-part-type="genus" reg="Sinosidus">Sinosidus</tp:taxon-name-part><tp:taxon-name-part taxon-name-part-type="species" reg="hypoleucus">hypoleucus</tp:taxon-name-part></tp:taxon-name> (Hand.-Mazz.) G.L.Nesom, Phytoneuron 2020-64: 13. 2020. Type: China, Xizang, Nangxian, Kyimdong Dzong, F. Kingdon-Ward 11993 (holotype, BM 000945771!) (Suppl. material <xref ref-type="supplementary-material" rid="S1">1</xref>: fig. S30). </comment></tp:nomenclature-citation></tp:nomenclature-citation-list></tp:nomenclature><tp:treatment-sec sec-type="material" id="SECID0EFZCI"><title>Type.</title><p>China • Xizang, Nangxian, Kyimdong Dzong, F. Kingdon-Ward 11993 (holotype, BM 000945771!) (Suppl. material <xref ref-type="supplementary-material" rid="S1">1</xref>: fig. S30).</p></tp:treatment-sec><tp:treatment-sec sec-type="description" id="SECID0EPZCI"><title>Description.</title><p>Dwarf shrubs, cespitose, 12–36 cm tall. <bold><italic>Leaves</italic></bold> alternate, elliptic to oblanceolate, 0.3–1.7 × 0.19–0.33 cm, leathery, margins entire or (1-)2-serrate-spinose, strongly revolute, adaxially dark green, glabrate, arachnoid, or sparsely sericeous, abaxially densely white tomentose. <bold><italic>Capitula</italic></bold> 1–3, terminal on lateral branches. <bold><italic>Peduncles</italic></bold> 1.5–3 cm long, sparsely strigose, with few subulate bracteoles. <bold><italic>Involucres</italic></bold> subcampanulate, 4–5 mm in diameter. <bold><italic>Phyllaries</italic></bold> 4-seriate, imbricate, outer phyllaries extremely short, ovate-lanceolate, inner phyllaries linear-lanceolate, 5 × 0.6 mm, 4–5 × as long as outer phyllaries.</p><fig id="F9" position="float" orientation="portrait"><object-id xmlns:xlink="http://www.w3.org/1999/xlink" content-type="doi" xlink:type="simple">10.3897/phytokeys.259.155606.figure9</object-id><object-id xmlns:xlink="http://www.w3.org/1999/xlink" content-type="arpha" xlink:type="simple">D80A3B32-0CA1-5054-892F-8A0DB9D0C255</object-id><label>Figure 9.</label><caption><p><italic><tp:taxon-name><tp:taxon-name-part taxon-name-part-type="genus" reg="Homostylium">Homostylium</tp:taxon-name-part><tp:taxon-name-part taxon-name-part-type="species" reg="hypoleucum">hypoleucum</tp:taxon-name-part></tp:taxon-name></italic> (Hand.-Mazz.) Z.X.Fu. <bold>A.</bold> Habit; <bold>B.</bold> Habitat; <bold>C.</bold> Upper portion of plant; <bold>D.</bold> Capitulum. Photographed by Z. X. Fu from Z. X. Fu 1475 (PE).</p></caption><graphic xmlns:xlink="http://www.w3.org/1999/xlink" xlink:href="phytokeys-259-027_article-155606__-g009.jpg" position="float" orientation="portrait" xlink:type="simple" id="oo_1355110.jpg"><uri content-type="original_file" xlink:type="simple">https://binary.pensoft.net/fig/1355110</uri></graphic></fig></tp:treatment-sec><tp:treatment-sec sec-type="distribution" id="SECID0EO2CI"><title>Distribution.</title><p>Endemic to China, SE Xizang (Lang, Gyaca, Mainling, and Zangbo Valley) (Fig. <xref ref-type="fig" rid="F10">10</xref>).</p><fig id="F10" position="float" orientation="portrait"><object-id xmlns:xlink="http://www.w3.org/1999/xlink" content-type="doi" xlink:type="simple">10.3897/phytokeys.259.155606.figure10</object-id><object-id xmlns:xlink="http://www.w3.org/1999/xlink" content-type="arpha" xlink:type="simple">593785C5-AE16-5B6B-8F79-F0FD098F5403</object-id><label>Figure 10.</label><caption><p>Distribution of <italic><tp:taxon-name><tp:taxon-name-part taxon-name-part-type="genus" reg="Homostylium">Homostylium</tp:taxon-name-part><tp:taxon-name-part taxon-name-part-type="species" reg="hypoleucum">hypoleucum</tp:taxon-name-part></tp:taxon-name></italic>. China is centrally located on the map.</p></caption><graphic xmlns:xlink="http://www.w3.org/1999/xlink" xlink:href="phytokeys-259-027_article-155606__-g010.jpg" position="float" orientation="portrait" xlink:type="simple" id="oo_1355111.jpg"><uri content-type="original_file" xlink:type="simple">https://binary.pensoft.net/fig/1355111</uri></graphic></fig></tp:treatment-sec><tp:treatment-sec sec-type="habitat" id="SECID0EQ3CI"><title>Habitat.</title><p>Arid mountain slopes of river valleys, rock crevices, woodland margins, and shrublands. 3000–3700 m.</p><fig id="F11" position="float" orientation="portrait"><object-id xmlns:xlink="http://www.w3.org/1999/xlink" content-type="doi" xlink:type="simple">10.3897/phytokeys.259.155606.figure11</object-id><object-id xmlns:xlink="http://www.w3.org/1999/xlink" content-type="arpha" xlink:type="simple">B8219E7D-36DE-56AB-9546-BF4E699A13C0</object-id><label>Figure 11.</label><caption><p><italic><tp:taxon-name><tp:taxon-name-part taxon-name-part-type="genus" reg="Homostylium">Homostylium</tp:taxon-name-part><tp:taxon-name-part taxon-name-part-type="species" reg="hypoleucum">hypoleucum</tp:taxon-name-part></tp:taxon-name></italic> (Hand.-Mazz.) Z.X.Fu. <bold>A.</bold> Habit; <bold>B.</bold> Capitulum; <bold>C.</bold> Involucral bracts; <bold>D.</bold> Ray floret; <bold>E.</bold> Pappus bristle; <bold>F.</bold> Disc floret; <bold>G.</bold> Stamen of disc floret; <bold>H.</bold> Style branches of disc floret. Drawn by Z. J. Chen.</p></caption><graphic xmlns:xlink="http://www.w3.org/1999/xlink" xlink:href="phytokeys-259-027_article-155606__-g011.jpg" position="float" orientation="portrait" xlink:type="simple" id="oo_1355112.jpg"><uri content-type="original_file" xlink:type="simple">https://binary.pensoft.net/fig/1355112</uri></graphic></fig></tp:treatment-sec><tp:treatment-sec sec-type="phenology" id="SECID0ED5CI"><title>Phenology.</title><p>Flowering July to August. Fruiting August to September.</p></tp:treatment-sec><tp:treatment-sec sec-type="etymology" id="SECID0EI5CI"><title>Etymology.</title><p>The specific epithet “<italic>hypoleucum</italic>” is derived from the Greek “<italic>hypo</italic>-”, meaning “under” or “beneath”, and “<italic>leucos</italic>”, meaning “white”, combined with the Latin neuter suffix “-<italic>um</italic>”. The name likely refers to the whitish coloration on the abaxial surface of the leaves (abaxially densely covered with thick white tomentum) in this species.</p></tp:treatment-sec><tp:treatment-sec sec-type="material" id="SECID0E55CI"><title>Specimens examined.</title><p><bold>China</bold> • <bold>Xizang</bold>: Gyaca, B. Q. Xu et al. XiaNh–07zx–0639 (IBSC), Z. C. Ni et al. 2724 (PE 01836991, PE 01836993, PE 01836992), Qinghai–Xizang Supplement Team 750652 (PE 00275826, PE 00275825), Xizang Med. Herb Exped. 4399 (PE 01532326, PE 00275824); Nangxian, Z. X. Fu 1475 (PE), 1476 (PE), 1477 (PE), 1478 (PE), 1479 (PE), Qinghai–Xizang Exped. 7899 (PE 01532325, PE 01532063), Qinghai–Xizang Veget. Exped. 3314 (PE 01836952, PE 01532324), H. N. Qin et al. 554 (PE), J. Luo et al. L048 (QTPMB), Xizang Med. Herb Exped. 4250 (PE 00275828, PE 00275828), Z. C. Ni et al. 2757 (PE), F. Kingdon-Ward 11993 (BM 000945771); Mainling, Xizang Med. Herb Exped. 4302 (PE 01532328, PE 00275827).</p></tp:treatment-sec><tp:treatment-sec sec-type="notes" id="SECID0EI6CI"><title>Notes.</title><p>This species can be easily distinguished from other shrubby <italic><tp:taxon-name><tp:taxon-name-part taxon-name-part-type="genus" reg="Homostylium">Homostylium</tp:taxon-name-part></tp:taxon-name></italic> by its dwarf shrub habit and the persistent peduncles. Its leaf shape is similar to that of <italic><tp:taxon-name><tp:taxon-name-part taxon-name-part-type="genus" reg="Homostylium">H.</tp:taxon-name-part><tp:taxon-name-part taxon-name-part-type="species" reg="lavandulifolium">lavandulifolium</tp:taxon-name-part></tp:taxon-name></italic>. However, <italic><tp:taxon-name><tp:taxon-name-part taxon-name-part-type="genus" reg="Homostylium">H.</tp:taxon-name-part><tp:taxon-name-part taxon-name-part-type="species" reg="hypoleucum">hypoleucum</tp:taxon-name-part></tp:taxon-name></italic> has relatively shorter and smaller leaves without adaxial papillate protrusions, capitula not arranged in a dense corymbose, broader involucres, and white pappus, which are diagnostic characters.</p></tp:treatment-sec><tp:treatment-sec><!--Section generated to contain objects referenced in tp:taxon-treatment.--><supplementary-material xmlns:xlink="http://www.w3.org/1999/xlink" id="S1" position="float" orientation="portrait" xlink:type="simple"><object-id content-type="doi" xlink:type="simple">10.3897/phytokeys.259.155606.suppl1</object-id><object-id content-type="arpha" xlink:type="simple">AF9E6B07-A83E-5575-98A7-316BF7F55115</object-id><label>Supplementary material 1</label><caption><p>Supplementary information</p></caption><statement content-type="dataType"><label>Data type</label><p>pdf</p></statement><statement content-type="notes"><label>Explanation note</label><p>The supplementary file provides 40 images of the type specimens examined for the taxa discussed in this study.</p></statement><media xlink:href="phytokeys-259-027_article-155606__-s001.pdf" mimetype="application" mime-subtype="pdf" position="float" orientation="portrait" xlink:type="simple" id="oo_1355121.pdf"><uri content-type="original_file" xlink:type="simple">https://binary.pensoft.net/file/1355121</uri></media><permissions><license xlink:type="simple"><license-p>This dataset is made available under the Open Database License (http://opendatacommons.org/licenses/odbl/1.0/). The Open Database License (ODbL) is a license agreement intended to allow users to freely share, modify, and use this Dataset while maintaining this same freedom for others, provided that the original source and author(s) are credited.</license-p></license></permissions><attrib specific-use="authors">Xinyu Chen, Zhixi Fu</attrib></supplementary-material></tp:treatment-sec></tp:taxon-treatment>
