# Supplementary material for: ﻿Resurrection of the genus Homostylium Nees for the former Aster ser. Albescentes Y.Ling (Astereae, Asteraceae), with an updated generic synopsis
Source: PhytoKeys. 2025 Jun 17;259:27–66. doi: 10.3897/phytokeys.259.155606 (PMC12239000; doi:10.3897/phytokeys.259.155606)
Supplement: XML Treatment for Homostylium lavandulifolium [file phytokeys.259.155606-treatment20.xml]

<!DOCTYPE tp:taxon-treatment
  PUBLIC "-//TaxonX//DTD Taxonomic Treatment Publishing DTD v0 20100105//EN" "tax-treatment-NSO.dtd">
<tp:taxon-treatment xmlns:tp="http://www.plazi.org/taxpub"><tp:treatment-meta><kwd-group><label>Taxon classification</label><kwd>
                <named-content content-type="kingdom">Plantae</named-content>
              </kwd><kwd>
                <named-content content-type="order">Asterales</named-content>
              </kwd><kwd>
                <named-content content-type="family">Asteraceae</named-content>
              </kwd></kwd-group><mixed-citation publication-type="journal"><person-group><name><surname>Chen</surname><given-names>Xinyu</given-names></name><name><surname>Fu</surname><given-names>Zhixi</given-names></name></person-group><article-title>﻿Resurrection of the genus <italic><tp:taxon-name><tp:taxon-name-part taxon-name-part-type="genus" reg="Homostylium">Homostylium</tp:taxon-name-part></tp:taxon-name></italic> Nees for the former <italic><tp:taxon-name><tp:taxon-name-part taxon-name-part-type="genus" reg="Aster">Aster</tp:taxon-name-part></tp:taxon-name></italic> ser. <italic><tp:taxon-name><tp:taxon-name-part taxon-name-part-type="genus" reg="Aster"/><tp:taxon-name-part taxon-name-part-type="series" reg="Albescentes">Albescentes</tp:taxon-name-part></tp:taxon-name></italic> Y.Ling (<tp:taxon-name><tp:taxon-name-part taxon-name-part-type="tribe">Astereae</tp:taxon-name-part></tp:taxon-name>, <tp:taxon-name><tp:taxon-name-part taxon-name-part-type="family">Asteraceae</tp:taxon-name-part></tp:taxon-name>), with an updated generic synopsis</article-title><source>PhytoKeys</source><day>17</day><month>06</month><year>2025</year><volume>259</volume><fpage>27</fpage><lpage>66</lpage><pub-id pub-id-type="doi">10.3897/phytokeys.259.155606</pub-id></mixed-citation></tp:treatment-meta><tp:nomenclature><label>﻿5.</label><tp:taxon-name>
              <object-id xmlns:xlink="http://www.w3.org/1999/xlink" content-type="arpha" xlink:type="simple">A4EF9E76-05F0-511B-99A9-F59C3EDED6F5</object-id>
              <tp:taxon-name-part taxon-name-part-type="genus" reg="Homostylium">Homostylium</tp:taxon-name-part>
              <tp:taxon-name-part taxon-name-part-type="species" reg="lavandulifolium">lavandulifolium</tp:taxon-name-part>
              <object-id xmlns:xlink="http://www.w3.org/1999/xlink" content-type="ipni" xlink:type="simple">urn:lsid:ipni.org:names:77363600-1</object-id>
            </tp:taxon-name><tp:taxon-authority>(Hand.-Mazz.) Z.X.Fu</tp:taxon-authority><tp:taxon-status xmlns:xlink="http://www.w3.org/1999/xlink" xlink:type="simple">comb. nov.</tp:taxon-status><xref ref-type="fig" rid="F12">Figs 12</xref><xref ref-type="fig" rid="F13">, 13</xref><xref ref-type="fig" rid="F14">, 14</xref><tp:nomenclature-citation-list><tp:nomenclature-citation><tp:taxon-name>
                  <tp:taxon-name-part taxon-name-part-type="genus" reg="Aster"/>
                  <tp:taxon-name-part taxon-name-part-type="species" reg="lavandulifolius"/>
                </tp:taxon-name><comment>≡ <tp:taxon-name><tp:taxon-name-part taxon-name-part-type="genus" reg="Aster">Aster</tp:taxon-name-part><tp:taxon-name-part taxon-name-part-type="species" reg="lavandulifolius">lavandulifolius</tp:taxon-name-part></tp:taxon-name> Hand.-Mazz., Notizbl. Bot. Gart. Berlin-Dahlem 13: 609. 1937. ≡ <tp:taxon-name><tp:taxon-name-part taxon-name-part-type="genus" reg="Sinosidus">Sinosidus</tp:taxon-name-part><tp:taxon-name-part taxon-name-part-type="species" reg="lavandulifolius">lavandulifolius</tp:taxon-name-part></tp:taxon-name> (Hand.-Mazz.) G.L.Nesom, Phytoneuron 2020-64: 14. 2020. Type: China, Sichuan, Muli, watershed of the Shou-chu river and Shou-chu valley, in dry gorge, alt. 2435–2900 m, June 1928, J.C.F. Rock 16273 (lectotype, designated by <xref ref-type="bibr" rid="B25">Nesom (2020g)</xref>, W, not seen; isolectotypes, US 00145655!, A 00003817!, GH 00003818!, E 00413420!) (Suppl. material <xref ref-type="supplementary-material" rid="S1">1</xref>: figs S31–S34). </comment></tp:nomenclature-citation></tp:nomenclature-citation-list></tp:nomenclature><tp:treatment-sec sec-type="material" id="SECID0EBDDI"><title>Type.</title><p>China • Sichuan, Muli, watershed of the Shou-chu river and Shou-chu valley, in dry gorge, alt. 2435–2900 m, June 1928, J. F. Rock 16273 (lectotype, designated by <xref ref-type="bibr" rid="B25">Nesom (2020g)</xref>, W, not seen; isolectotypes, US 00145655!, A 00003817!, GH 00003818!, E 00413420!) (Suppl. material <xref ref-type="supplementary-material" rid="S1">1</xref>: figs S31–S34).</p></tp:treatment-sec><tp:treatment-sec sec-type="description" id="SECID0EPDDI"><title>Description.</title><p>Shrubs, 48–124 cm tall. <bold><italic>Leaves</italic></bold> subleathery, narrowly linear, 1–4(-5.4) × 0.1–0.3(-0.53) cm, margins entire, revolute; midvein prominently glabrous, venation pinnate; adaxially green, rugose, resinous, very sparsely sericeous to nearly glabrous, papillate protrusions; abaxially densely gray-white tomentose; upper leaves smaller. <bold><italic>Capitula</italic></bold> 6–9 mm in diameter, 3–6 at ends of lateral branches or numerous in ± densely corymbiform synflorescences, terminal on current-year branches. <bold><italic>Peduncles</italic></bold> 2–6 mm long, with subulate bracteoles. <bold><italic>Involucres</italic></bold> obconical to campanulate, 5–7 × 4–7 mm. <bold><italic>Phyllaries</italic></bold> 4–5-seriate, imbricate, outer phyllaries ovate, ca. 1 mm × 0.5 mm, inner phyllaries longer, linear-lanceolate, sparsely tomentose, 4–5 × 0.7–0.9 mm.</p><fig id="F12" position="float" orientation="portrait"><object-id xmlns:xlink="http://www.w3.org/1999/xlink" content-type="doi" xlink:type="simple">10.3897/phytokeys.259.155606.figure12</object-id><object-id xmlns:xlink="http://www.w3.org/1999/xlink" content-type="arpha" xlink:type="simple">6735E1AA-3661-5833-9DDA-BEA0F74EF35F</object-id><label>Figure 12.</label><caption><p><italic><tp:taxon-name><tp:taxon-name-part taxon-name-part-type="genus" reg="Homostylium">Homostylium</tp:taxon-name-part><tp:taxon-name-part taxon-name-part-type="species" reg="lavandulifolium">lavandulifolium</tp:taxon-name-part></tp:taxon-name></italic> (Hand.-Mazz.) Z.X.Fu. <bold>A.</bold> Habit; <bold>B.</bold> Habitat; <bold>C.</bold> Capitula; <bold>D.</bold> Abaxial surface of leaves. <bold>A, C.</bold> From FLPH Sichuan Exped. 151845 (PE), photographed by R. Ke, in Muli, Sichuan. <bold>B, D.</bold> From G. J. Zhang 170 (PE), photographed by G. J. Zhang.</p></caption><graphic xmlns:xlink="http://www.w3.org/1999/xlink" xlink:href="phytokeys-259-027_article-155606__-g012.jpg" position="float" orientation="portrait" xlink:type="simple" id="oo_1355113.jpg"><uri content-type="original_file" xlink:type="simple">https://binary.pensoft.net/fig/1355113</uri></graphic></fig></tp:treatment-sec><tp:treatment-sec sec-type="distribution" id="SECID0ESFDI"><title>Distribution.</title><p>Endemic to China, W Sichuan (Daocheng, Jiulong, Kangding, Muli, Yajiang), and NW Yunnan (Fig. <xref ref-type="fig" rid="F13">13</xref>).</p><fig id="F13" position="float" orientation="portrait"><object-id xmlns:xlink="http://www.w3.org/1999/xlink" content-type="doi" xlink:type="simple">10.3897/phytokeys.259.155606.figure13</object-id><object-id xmlns:xlink="http://www.w3.org/1999/xlink" content-type="arpha" xlink:type="simple">98761651-E2A6-5E0C-BD0E-8F10129C27A0</object-id><label>Figure 13.</label><caption><p>Distribution of <italic><tp:taxon-name><tp:taxon-name-part taxon-name-part-type="genus" reg="Homostylium">Homostylium</tp:taxon-name-part><tp:taxon-name-part taxon-name-part-type="species" reg="lavandulifolium">lavandulifolium</tp:taxon-name-part></tp:taxon-name></italic>. China is centrally located on the map.</p></caption><graphic xmlns:xlink="http://www.w3.org/1999/xlink" xlink:href="phytokeys-259-027_article-155606__-g013.jpg" position="float" orientation="portrait" xlink:type="simple" id="oo_1355114.jpg"><uri content-type="original_file" xlink:type="simple">https://binary.pensoft.net/fig/1355114</uri></graphic></fig></tp:treatment-sec><tp:treatment-sec sec-type="habitat" id="SECID0EUGDI"><title>Habitat.</title><p>Subalpine stony slopes, riverbanks, and shrublands of aridly hot river valleys. 2000–2900 m.</p></tp:treatment-sec><tp:treatment-sec sec-type="phenology" id="SECID0EZGDI"><title>Phenology.</title><p>Flowering June to August. Fruiting August to September.</p></tp:treatment-sec><tp:treatment-sec sec-type="material" id="SECID0E5GDI"><title>Specimens examined.</title><p><bold>China</bold> • <bold>Sichuan</bold>: Daocheng, Sichuan Veg. Exped. 2109 (CDBI); Jiulong, S. Jiang et al. 3918 (PE), T. T. Yu 6694 (PE), X. J. Yang 3935 (PE); Kangding, Z. J. Zhao et al. 114731 (CDBI), Y. S. Chen 7566 (PE); Muli, T. T. Yu 5894 (PE, IBSC), Y. S. Chen 7099 (PE), Y. S. Chen 7507 (PE), J.C.F. Rock 16273 (W, US 00145655, A 00003817, GH 00003818, E 00413420), FLPH Sichuan Exped. 151845 (PE); Yajiang, G. J. Zhang 170 (PE), Z. T. Guan56-0438 (PE), Z. P. Huang et al. 552 (PE), S. Jiang et al. 3202 (PE), Wei L. Chen et al. 6604 (PE).</p><fig id="F14" position="float" orientation="portrait"><object-id xmlns:xlink="http://www.w3.org/1999/xlink" content-type="doi" xlink:type="simple">10.3897/phytokeys.259.155606.figure14</object-id><object-id xmlns:xlink="http://www.w3.org/1999/xlink" content-type="arpha" xlink:type="simple">0756DB2A-B915-5C07-94D2-ED953B1EE41D</object-id><label>Figure 14.</label><caption><p><italic><tp:taxon-name><tp:taxon-name-part taxon-name-part-type="genus" reg="Homostylium">Homostylium</tp:taxon-name-part><tp:taxon-name-part taxon-name-part-type="species" reg="lavandulifolium">lavandulifolium</tp:taxon-name-part></tp:taxon-name></italic> (Hand.-Mazz.) Z.X.Fu. <bold>A.</bold> Habit; <bold>B.</bold> Capitulum; <bold>C.</bold> Involucral bracts; <bold>D.</bold> Ray floret; <bold>E.</bold> Disc floret; <bold>F.</bold> Stamen of disc floret; <bold>G.</bold> Style branches of disc floret; <bold>H.</bold> Pappus bristle. Drawn by Z. J. Chen.</p></caption><graphic xmlns:xlink="http://www.w3.org/1999/xlink" xlink:href="phytokeys-259-027_article-155606__-g014.jpg" position="float" orientation="portrait" xlink:type="simple" id="oo_1355115.jpg"><uri content-type="original_file" xlink:type="simple">https://binary.pensoft.net/fig/1355115</uri></graphic></fig></tp:treatment-sec><tp:treatment-sec sec-type="etymology" id="SECID0EWIDI"><title>Etymology.</title><p>The name “<italic>lavandulifolium</italic>” is derived from the Latin “<italic>lavandula</italic>”, referring to the genus <italic>Lavandula</italic> L., combined with the neuter suffix “-<italic>folium</italic>”, meaning “leaf” or “have the form of”. The specific epithet likely refers to the linear leaf shape of this species, resembling the distinctive form of <italic>Lavandula</italic>.</p></tp:treatment-sec><tp:treatment-sec sec-type="notes" id="SECID0EAKDI"><title>Notes.</title><p>This species is particularly distinctive within <italic><tp:taxon-name><tp:taxon-name-part taxon-name-part-type="genus" reg="Homostylium">Homostylium</tp:taxon-name-part></tp:taxon-name></italic>. The leaves of this species are narrowly linear, with revolute margins. The abaxial surface is pubescent, with prominent midrib, and cylindric achenes.</p></tp:treatment-sec><tp:treatment-sec><!--Section generated to contain objects referenced in tp:taxon-treatment.--><supplementary-material xmlns:xlink="http://www.w3.org/1999/xlink" id="S1" position="float" orientation="portrait" xlink:type="simple"><object-id content-type="doi" xlink:type="simple">10.3897/phytokeys.259.155606.suppl1</object-id><object-id content-type="arpha" xlink:type="simple">AF9E6B07-A83E-5575-98A7-316BF7F55115</object-id><label>Supplementary material 1</label><caption><p>Supplementary information</p></caption><statement content-type="dataType"><label>Data type</label><p>pdf</p></statement><statement content-type="notes"><label>Explanation note</label><p>The supplementary file provides 40 images of the type specimens examined for the taxa discussed in this study.</p></statement><media xlink:href="phytokeys-259-027_article-155606__-s001.pdf" mimetype="application" mime-subtype="pdf" position="float" orientation="portrait" xlink:type="simple" id="oo_1355121.pdf"><uri content-type="original_file" xlink:type="simple">https://binary.pensoft.net/file/1355121</uri></media><permissions><license xlink:type="simple"><license-p>This dataset is made available under the Open Database License (http://opendatacommons.org/licenses/odbl/1.0/). The Open Database License (ODbL) is a license agreement intended to allow users to freely share, modify, and use this Dataset while maintaining this same freedom for others, provided that the original source and author(s) are credited.</license-p></license></permissions><attrib specific-use="authors">Xinyu Chen, Zhixi Fu</attrib></supplementary-material></tp:treatment-sec><ref-list><ref id="B25"><mixed-citation xmlns:xlink="http://www.w3.org/1999/xlink" xlink:type="simple"><person-group><name name-style="western"><surname>Nesom</surname><given-names>GL</given-names></name></person-group> (<year>2020g</year>) <article-title>New genera from Asian <tp:taxon-name><tp:taxon-name-part taxon-name-part-type="genus">Aster</tp:taxon-name-part></tp:taxon-name> (<tp:taxon-name><tp:taxon-name-part taxon-name-part-type="family">Asteraceae</tp:taxon-name-part></tp:taxon-name>: <tp:taxon-name><tp:taxon-name-part taxon-name-part-type="tribe">Astereae</tp:taxon-name-part></tp:taxon-name>).</article-title><source>Phytoneuron</source><volume>64</volume>: <fpage>1</fpage>–<lpage>44</lpage>.</mixed-citation></ref></ref-list></tp:taxon-treatment>
