# Supplementary material for: ﻿Resurrection of the genus Homostylium Nees for the former Aster ser. Albescentes Y.Ling (Astereae, Asteraceae), with an updated generic synopsis
Source: PhytoKeys. 2025 Jun 17;259:27–66. doi: 10.3897/phytokeys.259.155606 (PMC12239000; doi:10.3897/phytokeys.259.155606)
Supplement: XML Treatment for Homostylium motuoense [file phytokeys.259.155606-treatment21.xml]

<!DOCTYPE tp:taxon-treatment
  PUBLIC "-//TaxonX//DTD Taxonomic Treatment Publishing DTD v0 20100105//EN" "tax-treatment-NSO.dtd">
<tp:taxon-treatment xmlns:tp="http://www.plazi.org/taxpub"><tp:treatment-meta><kwd-group><label>Taxon classification</label><kwd>
                <named-content content-type="kingdom">Plantae</named-content>
              </kwd><kwd>
                <named-content content-type="order">Asterales</named-content>
              </kwd><kwd>
                <named-content content-type="family">Asteraceae</named-content>
              </kwd></kwd-group><mixed-citation publication-type="journal"><person-group><name><surname>Chen</surname><given-names>Xinyu</given-names></name><name><surname>Fu</surname><given-names>Zhixi</given-names></name></person-group><article-title>﻿Resurrection of the genus <italic><tp:taxon-name><tp:taxon-name-part taxon-name-part-type="genus" reg="Homostylium">Homostylium</tp:taxon-name-part></tp:taxon-name></italic> Nees for the former <italic><tp:taxon-name><tp:taxon-name-part taxon-name-part-type="genus" reg="Aster">Aster</tp:taxon-name-part></tp:taxon-name></italic> ser. <italic><tp:taxon-name><tp:taxon-name-part taxon-name-part-type="genus" reg="Aster"/><tp:taxon-name-part taxon-name-part-type="series" reg="Albescentes">Albescentes</tp:taxon-name-part></tp:taxon-name></italic> Y.Ling (<tp:taxon-name><tp:taxon-name-part taxon-name-part-type="tribe">Astereae</tp:taxon-name-part></tp:taxon-name>, <tp:taxon-name><tp:taxon-name-part taxon-name-part-type="family">Asteraceae</tp:taxon-name-part></tp:taxon-name>), with an updated generic synopsis</article-title><source>PhytoKeys</source><day>17</day><month>06</month><year>2025</year><volume>259</volume><fpage>27</fpage><lpage>66</lpage><pub-id pub-id-type="doi">10.3897/phytokeys.259.155606</pub-id></mixed-citation></tp:treatment-meta><tp:nomenclature><label>﻿6.</label><tp:taxon-name>
              <object-id xmlns:xlink="http://www.w3.org/1999/xlink" content-type="arpha" xlink:type="simple">2BD6EC6E-C218-5245-9182-924B997554CA</object-id>
              <tp:taxon-name-part taxon-name-part-type="genus" reg="Homostylium">Homostylium</tp:taxon-name-part>
              <tp:taxon-name-part taxon-name-part-type="species" reg="motuoense">motuoense</tp:taxon-name-part>
              <object-id xmlns:xlink="http://www.w3.org/1999/xlink" content-type="ipni" xlink:type="simple">urn:lsid:ipni.org:names:77363601-1</object-id>
            </tp:taxon-name><tp:taxon-authority>(Y.L.Chen) Z.X.Fu</tp:taxon-authority><tp:taxon-status xmlns:xlink="http://www.w3.org/1999/xlink" xlink:type="simple">comb. nov.</tp:taxon-status><xref ref-type="fig" rid="F15">Figs 15</xref><xref ref-type="fig" rid="F16">, 16</xref><tp:nomenclature-citation-list><tp:nomenclature-citation><tp:taxon-name>
                  <tp:taxon-name-part taxon-name-part-type="genus" reg="Aster"/>
                  <tp:taxon-name-part taxon-name-part-type="species" reg="motuoensis"/>
                </tp:taxon-name><comment>≡ <tp:taxon-name><tp:taxon-name-part taxon-name-part-type="genus" reg="Aster">Aster</tp:taxon-name-part><tp:taxon-name-part taxon-name-part-type="species" reg="motuoensis">motuoensis</tp:taxon-name-part></tp:taxon-name> Y.L.Chen, Bull. Bot. Res. 8: 12. 1988. ≡ <tp:taxon-name><tp:taxon-name-part taxon-name-part-type="genus" reg="Sinosidus">Sinosidus</tp:taxon-name-part><tp:taxon-name-part taxon-name-part-type="species" reg="motuoensis">motuoensis</tp:taxon-name-part></tp:taxon-name> (Y.L.Chen) G.L.Nesom, Phytoneuron 2020-64: 14. 2020. Type: China, Xizang, Mêdog, Qarasa, gudeng-ganhua, in prato lapidoso secus marginem rivuli, alt. 1100 m, Dec. 1982, S. Z. Cheng &amp; B. S. Li 2181 (holotype, PE 02050341!; isotypes, PE 02050372!, PE 02050373!, PE 02050374!) (Suppl. material <xref ref-type="supplementary-material" rid="S1">1</xref>: figs S35–S38). </comment></tp:nomenclature-citation></tp:nomenclature-citation-list></tp:nomenclature><tp:treatment-sec sec-type="material" id="SECID0E2MDI"><title>Type.</title><p>China • Xizang, Mêdog, Qarasa, gudeng-ganhua, in prato lapidoso secus marginem rivuli, alt. 1100 m, Dec. 1982, S. Z. Cheng &amp; B. S. Li 2181 (holotype, PE 02050341!; isotypes, PE 02050372!, PE 02050373!, PE 02050374!) (Suppl. material <xref ref-type="supplementary-material" rid="S1">1</xref>: figs S35–S38).</p></tp:treatment-sec><tp:treatment-sec sec-type="description" id="SECID0EFNDI"><title>Description.</title><p>Shrubs, 53–166 cm tall. <bold><italic>Leaves</italic></bold> alternate, subcoriaceous, median leaves oblong-lanceolate to narrowly oblong, (1-)3–4(-6.3) × 0.7–1.4 cm, margins entire, revolute, upper leaves gradually smaller, adaxially dark green, prominent venation, glossy, abaxially densely grayish-white to white tomentose except on midvein. <bold><italic>Capitula</italic></bold> numerous, small, radiate, 2–3 mm in diameter, with 4–6 ray florets, in densely corymbiform synflorescences, terminal on branch tips or in upper leaf axils. <bold><italic>Peduncles</italic></bold> slender, densely white tomentum. <bold><italic>Involucres</italic></bold> cylindrical or subcylindrical, 5.3–6.4 × 2 mm. <bold><italic>Phyllaries</italic></bold> 4–5-seriate, imbricate, subcoriaceous, outer phyllaries very small, ovate, ca. 1 mm long, sparsely pubescent, inner phyllaries oblong-lanceolate, 4.2–5.2 × 0.5–1 mm.</p></tp:treatment-sec><tp:treatment-sec sec-type="distribution" id="SECID0EEODI"><title>Distribution.</title><p>Endemic to China, SE Xizang, Mêdog (Fig. <xref ref-type="fig" rid="F15">15</xref>).</p><fig id="F15" position="float" orientation="portrait"><object-id xmlns:xlink="http://www.w3.org/1999/xlink" content-type="doi" xlink:type="simple">10.3897/phytokeys.259.155606.figure15</object-id><object-id xmlns:xlink="http://www.w3.org/1999/xlink" content-type="arpha" xlink:type="simple">18B6D478-70ED-5CBF-97C5-EA23C2266EAB</object-id><label>Figure 15.</label><caption><p>Distribution of <italic><tp:taxon-name><tp:taxon-name-part taxon-name-part-type="genus" reg="Homostylium">Homostylium</tp:taxon-name-part><tp:taxon-name-part taxon-name-part-type="species" reg="motuoense">motuoense</tp:taxon-name-part></tp:taxon-name></italic>. China is centrally located on the map.</p></caption><graphic xmlns:xlink="http://www.w3.org/1999/xlink" xlink:href="phytokeys-259-027_article-155606__-g015.jpg" position="float" orientation="portrait" xlink:type="simple" id="oo_1355116.jpg"><uri content-type="original_file" xlink:type="simple">https://binary.pensoft.net/fig/1355116</uri></graphic></fig></tp:treatment-sec><tp:treatment-sec sec-type="habitat" id="SECID0EGPDI"><title>Habitat.</title><p>Riverbank slopes, roadside, and dry grassy slopes near villages. 980–1100 m.</p><fig id="F16" position="float" orientation="portrait"><object-id xmlns:xlink="http://www.w3.org/1999/xlink" content-type="doi" xlink:type="simple">10.3897/phytokeys.259.155606.figure16</object-id><object-id xmlns:xlink="http://www.w3.org/1999/xlink" content-type="arpha" xlink:type="simple">7F2AC2D5-B575-5F4F-BC31-A0771E77578C</object-id><label>Figure 16.</label><caption><p><italic><tp:taxon-name><tp:taxon-name-part taxon-name-part-type="genus" reg="Homostylium">Homostylium</tp:taxon-name-part><tp:taxon-name-part taxon-name-part-type="species" reg="motuoense">motuoense</tp:taxon-name-part></tp:taxon-name></italic> (Y.L.Chen) Z.X.Fu. <bold>A.</bold> Habit; <bold>B.</bold> Capitulum; <bold>C.</bold> Involucral bracts; <bold>D.</bold> Ray floret; <bold>E.</bold> Disc floret; <bold>F.</bold> Stamen of disc floret; <bold>G.</bold> Style branches of disc floret; <bold>H.</bold> Outer pappus bristle; <bold>I.</bold> Inner pappus bristle. Drawn by Z. J. Chen.</p></caption><graphic xmlns:xlink="http://www.w3.org/1999/xlink" xlink:href="phytokeys-259-027_article-155606__-g016.jpg" position="float" orientation="portrait" xlink:type="simple" id="oo_1355117.jpg"><uri content-type="original_file" xlink:type="simple">https://binary.pensoft.net/fig/1355117</uri></graphic></fig></tp:treatment-sec><tp:treatment-sec sec-type="phenology" id="SECID0EVQDI"><title>Phenology.</title><p>Flowering and fruiting ca. November.</p></tp:treatment-sec><tp:treatment-sec sec-type="etymology" id="SECID0E1QDI"><title>Etymology.</title><p>The specific epithet “<italic>motuoense</italic>” is derived from the place name “Motuo” combined with the Latin neuter suffix “-<italic>ense</italic>”, meaning “from” or “of”. The name refers to the species being found and collected in Motuo (Mêdog) County, located in SE Tibet, China.</p></tp:treatment-sec><tp:treatment-sec sec-type="material" id="SECID0EMRDI"><title>Specimens examined.</title><p><bold>China</bold> • <bold>Xizang</bold>: Mêdog, S. Z. Cheng &amp; B. S. Li 1796 (PE), 2075 (PE), 2181 (PE 02050341, PE 02050372, PE 02050373, PE 02050374).</p></tp:treatment-sec><tp:treatment-sec sec-type="notes" id="SECID0EWRDI"><title>Notes.</title><p>Due to transportation difficulties in Mêdog County (Xizang), we were unable to photograph, collect, or sequence <italic><tp:taxon-name><tp:taxon-name-part taxon-name-part-type="genus" reg="Homostylium">Homostylium</tp:taxon-name-part><tp:taxon-name-part taxon-name-part-type="species" reg="motuoense">motuoense</tp:taxon-name-part></tp:taxon-name></italic>. As a result, 6 <italic><tp:taxon-name><tp:taxon-name-part taxon-name-part-type="genus" reg="Homostylium">Homostylium</tp:taxon-name-part></tp:taxon-name></italic> species, excluding <italic><tp:taxon-name><tp:taxon-name-part taxon-name-part-type="genus" reg="Homostylium">H.</tp:taxon-name-part><tp:taxon-name-part taxon-name-part-type="species" reg="motuoense">motuoense</tp:taxon-name-part></tp:taxon-name></italic>, have been sequenced and used to reconstruct phylogenetic relationship within <italic><tp:taxon-name><tp:taxon-name-part taxon-name-part-type="genus" reg="Aster">Aster</tp:taxon-name-part></tp:taxon-name></italic> and <tp:taxon-name><tp:taxon-name-part taxon-name-part-type="tribe">Astereae</tp:taxon-name-part></tp:taxon-name> to date (<xref ref-type="bibr" rid="B15">Li et al. 2012</xref>; <xref ref-type="bibr" rid="B29">Zhang et al. 2015</xref>, <xref ref-type="bibr" rid="B30">2019</xref>; <xref ref-type="bibr" rid="B10">Fu et al. 2019</xref>; <xref ref-type="bibr" rid="B7">Chen et al. 2024</xref>). The morphology of this species resembles <italic><tp:taxon-name><tp:taxon-name-part taxon-name-part-type="genus" reg="Homostylium">H.</tp:taxon-name-part><tp:taxon-name-part taxon-name-part-type="species" reg="lavandulifolium">lavandulifolium</tp:taxon-name-part></tp:taxon-name></italic>, but its leaves are narrowly oblong or elongated-lanceolate, with a glossy surface and prominent venation. The involucres are cylindrical. The ray florets 4–6, with two layers of pappus: the outer layer is very short, and the inner layer is 4 cm long, rough-haired. These characteristics make it easily distinguishable from <italic><tp:taxon-name><tp:taxon-name-part taxon-name-part-type="genus" reg="Homostylium">H.</tp:taxon-name-part><tp:taxon-name-part taxon-name-part-type="species" reg="lavandulifolium">lavandulifolium</tp:taxon-name-part></tp:taxon-name></italic>.</p></tp:treatment-sec><tp:treatment-sec><!--Section generated to contain objects referenced in tp:taxon-treatment.--><supplementary-material xmlns:xlink="http://www.w3.org/1999/xlink" id="S1" position="float" orientation="portrait" xlink:type="simple"><object-id content-type="doi" xlink:type="simple">10.3897/phytokeys.259.155606.suppl1</object-id><object-id content-type="arpha" xlink:type="simple">AF9E6B07-A83E-5575-98A7-316BF7F55115</object-id><label>Supplementary material 1</label><caption><p>Supplementary information</p></caption><statement content-type="dataType"><label>Data type</label><p>pdf</p></statement><statement content-type="notes"><label>Explanation note</label><p>The supplementary file provides 40 images of the type specimens examined for the taxa discussed in this study.</p></statement><media xlink:href="phytokeys-259-027_article-155606__-s001.pdf" mimetype="application" mime-subtype="pdf" position="float" orientation="portrait" xlink:type="simple" id="oo_1355121.pdf"><uri content-type="original_file" xlink:type="simple">https://binary.pensoft.net/file/1355121</uri></media><permissions><license xlink:type="simple"><license-p>This dataset is made available under the Open Database License (http://opendatacommons.org/licenses/odbl/1.0/). The Open Database License (ODbL) is a license agreement intended to allow users to freely share, modify, and use this Dataset while maintaining this same freedom for others, provided that the original source and author(s) are credited.</license-p></license></permissions><attrib specific-use="authors">Xinyu Chen, Zhixi Fu</attrib></supplementary-material></tp:treatment-sec><ref-list><ref id="B15"><mixed-citation xmlns:xlink="http://www.w3.org/1999/xlink" xlink:type="simple"><person-group><name name-style="western"><surname>Li</surname><given-names>WP</given-names></name><name name-style="western"><surname>Yang</surname><given-names>FS</given-names></name><name name-style="western"><surname>Jivkova</surname><given-names>T</given-names></name><name name-style="western"><surname>Yin</surname><given-names>GS</given-names></name></person-group> (<year>2012</year>) <article-title>Phylogenetic relationships and generic delimitation of Eurasian <tp:taxon-name><tp:taxon-name-part taxon-name-part-type="genus">Aster</tp:taxon-name-part></tp:taxon-name> (<tp:taxon-name><tp:taxon-name-part taxon-name-part-type="family">Asteraceae</tp:taxon-name-part></tp:taxon-name>: <tp:taxon-name><tp:taxon-name-part taxon-name-part-type="tribe">Astereae</tp:taxon-name-part></tp:taxon-name>) inferred from ITS, ETS and trnL-F sequence data.</article-title><source>Annals of Botany</source><volume>109</volume>(<issue>7</issue>): <fpage>1341</fpage>–<lpage>1357</lpage>. <ext-link xlink:href="10.1093/aob/mcs054" ext-link-type="doi" xlink:type="simple">https://doi.org/10.1093/aob/mcs054</ext-link></mixed-citation></ref><ref id="B29"><mixed-citation xmlns:xlink="http://www.w3.org/1999/xlink" xlink:type="simple"><person-group><name name-style="western"><surname>Zhang</surname><given-names>GJ</given-names></name><name name-style="western"><surname>Hu</surname><given-names>HH</given-names></name><name name-style="western"><surname>Zhang</surname><given-names>CF</given-names></name><name name-style="western"><surname>Tian</surname><given-names>XJ</given-names></name><name name-style="western"><surname>Peng</surname><given-names>H</given-names></name><name name-style="western"><surname>Gao</surname><given-names>TG</given-names></name></person-group> (<year>2015</year>) Inaccessible biodiversity on limestone cliffs: <tp:taxon-name><tp:taxon-name-part taxon-name-part-type="genus">Aster</tp:taxon-name-part></tp:taxon-name> tianmenshanensis (<tp:taxon-name><tp:taxon-name-part taxon-name-part-type="family">Asteraceae</tp:taxon-name-part></tp:taxon-name>), a new critically endangered species from China. PLoS ONE 10(8): e0134895. <ext-link xlink:href="10.1371/journal.pone.0134895" ext-link-type="doi" xlink:type="simple">https://doi.org/10.1371/journal.pone.0134895</ext-link></mixed-citation></ref><ref id="B30"><mixed-citation xmlns:xlink="http://www.w3.org/1999/xlink" xlink:type="simple"><person-group><name name-style="western"><surname>Zhang</surname><given-names>GJ</given-names></name><name name-style="western"><surname>Hu</surname><given-names>HH</given-names></name><name name-style="western"><surname>Gao</surname><given-names>TG</given-names></name><name name-style="western"><surname>Gilbert</surname><given-names>MG</given-names></name><name name-style="western"><surname>Jin</surname><given-names>XF</given-names></name></person-group> (<year>2019</year>) Convergent origin of the narrowly lanceolate leaf in the genus <tp:taxon-name><tp:taxon-name-part taxon-name-part-type="genus">Aster</tp:taxon-name-part></tp:taxon-name>—With special reference to an unexpected discovery of a new <tp:taxon-name><tp:taxon-name-part taxon-name-part-type="genus">Aster</tp:taxon-name-part></tp:taxon-name> species from East China. PeerJ 7: e6288. <ext-link xlink:href="10.7717/peerj.6288" ext-link-type="doi" xlink:type="simple">https://doi.org/10.7717/peerj.6288</ext-link></mixed-citation></ref><ref id="B10"><mixed-citation xmlns:xlink="http://www.w3.org/1999/xlink" xlink:type="simple"><person-group><name name-style="western"><surname>Fu</surname><given-names>ZX</given-names></name><name name-style="western"><surname>Zhang</surname><given-names>GJ</given-names></name><name name-style="western"><surname>Shao</surname><given-names>YZ</given-names></name><name name-style="western"><surname>Liu</surname><given-names>YY</given-names></name><name name-style="western"><surname>Yang</surname><given-names>XC</given-names></name><name name-style="western"><surname>Gao</surname><given-names>TG</given-names></name><name name-style="western"><surname>Tian</surname><given-names>XY</given-names></name></person-group> (<year>2019</year>) <article-title>Rediscovery of <tp:taxon-name><tp:taxon-name-part taxon-name-part-type="genus">Aster</tp:taxon-name-part><tp:taxon-name-part taxon-name-part-type="species">polius</tp:taxon-name-part></tp:taxon-name> (<tp:taxon-name><tp:taxon-name-part taxon-name-part-type="tribe">Astereae</tp:taxon-name-part></tp:taxon-name>: <tp:taxon-name><tp:taxon-name-part taxon-name-part-type="family">Asteraceae</tp:taxon-name-part></tp:taxon-name>), a rare and endemic species from China, after one century.</article-title><source>Phytotaxa</source><volume>423</volume>(<issue>4</issue>): <fpage>247</fpage>–<lpage>258</lpage>. <ext-link xlink:href="10.11646/phytotaxa.423.4.3" ext-link-type="doi" xlink:type="simple">https://doi.org/10.11646/phytotaxa.423.4.3</ext-link></mixed-citation></ref><ref id="B7"><mixed-citation xmlns:xlink="http://www.w3.org/1999/xlink" xlink:type="simple"><person-group><name name-style="western"><surname>Chen</surname><given-names>H</given-names></name><name name-style="western"><surname>Li</surname><given-names>T</given-names></name><name name-style="western"><surname>Chen</surname><given-names>X</given-names></name><name name-style="western"><surname>Qu</surname><given-names>T</given-names></name><name name-style="western"><surname>Zheng</surname><given-names>X</given-names></name><name name-style="western"><surname>Luo</surname><given-names>J</given-names></name><name name-style="western"><surname>Li</surname><given-names>B</given-names></name><name name-style="western"><surname>Zhang</surname><given-names>G</given-names></name><name name-style="western"><surname>Fu</surname><given-names>Z</given-names></name></person-group> (<year>2024</year>) Insights into comparative genomics, structural features, and phylogenetic relationship of species from Eurasian <tp:taxon-name><tp:taxon-name-part taxon-name-part-type="genus">Aster</tp:taxon-name-part></tp:taxon-name> and its related genera (<tp:taxon-name><tp:taxon-name-part taxon-name-part-type="family">Asteraceae</tp:taxon-name-part></tp:taxon-name>: <tp:taxon-name><tp:taxon-name-part taxon-name-part-type="tribe">Astereae</tp:taxon-name-part></tp:taxon-name>) based on complete chloroplast genome. Frontiers in Plant Science 15: 1367132. <ext-link xlink:href="10.3389/fpls.2024.1367132" ext-link-type="doi" xlink:type="simple">https://doi.org/10.3389/fpls.2024.1367132</ext-link></mixed-citation></ref></ref-list></tp:taxon-treatment>
