# Supplementary material for: ﻿Resurrection of the genus Homostylium Nees for the former Aster ser. Albescentes Y.Ling (Astereae, Asteraceae), with an updated generic synopsis
Source: PhytoKeys. 2025 Jun 17;259:27–66. doi: 10.3897/phytokeys.259.155606 (PMC12239000; doi:10.3897/phytokeys.259.155606)
Supplement: XML Treatment for Homostylium polium [file phytokeys.259.155606-treatment22.xml]

<!DOCTYPE tp:taxon-treatment
  PUBLIC "-//TaxonX//DTD Taxonomic Treatment Publishing DTD v0 20100105//EN" "tax-treatment-NSO.dtd">
<tp:taxon-treatment xmlns:tp="http://www.plazi.org/taxpub"><tp:treatment-meta><kwd-group><label>Taxon classification</label><kwd>
                <named-content content-type="kingdom">Plantae</named-content>
              </kwd><kwd>
                <named-content content-type="order">Asterales</named-content>
              </kwd><kwd>
                <named-content content-type="family">Asteraceae</named-content>
              </kwd></kwd-group><mixed-citation publication-type="journal"><person-group><name><surname>Chen</surname><given-names>Xinyu</given-names></name><name><surname>Fu</surname><given-names>Zhixi</given-names></name></person-group><article-title>﻿Resurrection of the genus <italic><tp:taxon-name><tp:taxon-name-part taxon-name-part-type="genus" reg="Homostylium">Homostylium</tp:taxon-name-part></tp:taxon-name></italic> Nees for the former <italic><tp:taxon-name><tp:taxon-name-part taxon-name-part-type="genus" reg="Aster">Aster</tp:taxon-name-part></tp:taxon-name></italic> ser. <italic><tp:taxon-name><tp:taxon-name-part taxon-name-part-type="genus" reg="Aster"/><tp:taxon-name-part taxon-name-part-type="series" reg="Albescentes">Albescentes</tp:taxon-name-part></tp:taxon-name></italic> Y.Ling (<tp:taxon-name><tp:taxon-name-part taxon-name-part-type="tribe">Astereae</tp:taxon-name-part></tp:taxon-name>, <tp:taxon-name><tp:taxon-name-part taxon-name-part-type="family">Asteraceae</tp:taxon-name-part></tp:taxon-name>), with an updated generic synopsis</article-title><source>PhytoKeys</source><day>17</day><month>06</month><year>2025</year><volume>259</volume><fpage>27</fpage><lpage>66</lpage><pub-id pub-id-type="doi">10.3897/phytokeys.259.155606</pub-id></mixed-citation></tp:treatment-meta><tp:nomenclature><label>﻿7.</label><tp:taxon-name>
              <object-id xmlns:xlink="http://www.w3.org/1999/xlink" content-type="arpha" xlink:type="simple">05EB6FCA-38F8-5B58-8DD0-D48D51AA370E</object-id>
              <tp:taxon-name-part taxon-name-part-type="genus" reg="Homostylium">Homostylium</tp:taxon-name-part>
              <tp:taxon-name-part taxon-name-part-type="species" reg="polium">polium</tp:taxon-name-part>
              <object-id xmlns:xlink="http://www.w3.org/1999/xlink" content-type="ipni" xlink:type="simple">urn:lsid:ipni.org:names:77363602-1</object-id>
            </tp:taxon-name><tp:taxon-authority>(Schneid.) Z.X.Fu</tp:taxon-authority><tp:taxon-status xmlns:xlink="http://www.w3.org/1999/xlink" xlink:type="simple">comb. nov.</tp:taxon-status><xref ref-type="fig" rid="F17">Figs 17</xref><xref ref-type="fig" rid="F18">, 18</xref><xref ref-type="fig" rid="F19">, 19</xref><tp:nomenclature-citation-list><tp:nomenclature-citation><tp:taxon-name>
                  <tp:taxon-name-part taxon-name-part-type="genus" reg="Aster"/>
                  <tp:taxon-name-part taxon-name-part-type="species" reg="polius"/>
                </tp:taxon-name><comment>≡ <tp:taxon-name><tp:taxon-name-part taxon-name-part-type="genus" reg="Aster">Aster</tp:taxon-name-part><tp:taxon-name-part taxon-name-part-type="species" reg="polius">polius</tp:taxon-name-part></tp:taxon-name> C.K.Schneid., Pl. Wilson. (Sargent) 3: 459. 1917. ≡ <tp:taxon-name><tp:taxon-name-part taxon-name-part-type="genus" reg="Sinosidus">Sinosidus</tp:taxon-name-part><tp:taxon-name-part taxon-name-part-type="species" reg="polius">polius</tp:taxon-name-part></tp:taxon-name> (C.K.Schneid.) G.L.Nesom, Phytoneuron 2020-64: 14. 2020. Type: China, Sichuan, Xiaojin (=Nin Monkong Ting), head of Chin Ho Valley, alt. 7000–9000 ft, June 1908, E. H. Wilson 2233 (holotype, A 00003825!; isotype, US 01696632!) (Suppl. material <xref ref-type="supplementary-material" rid="S1">1</xref>: figs S39, S40). </comment></tp:nomenclature-citation></tp:nomenclature-citation-list></tp:nomenclature><tp:treatment-sec sec-type="material" id="SECID0EBXDI"><title>Type.</title><p>China • Sichuan, Xiaojin (=Nin Monkong Ting), head of Chin Ho Valley, alt. 7000–9000 ft, June 1908, E. H. Wilson 2233 (holotype, A 00003825!; isotype, US 01696632!) (Suppl. material <xref ref-type="supplementary-material" rid="S1">1</xref>: figs S39, S40).</p></tp:treatment-sec><tp:treatment-sec sec-type="description" id="SECID0ELXDI"><title>Description.</title><p>Shrubs, 56–118 cm tall. <bold><italic>Leaves</italic></bold> subleathery, alternate, narrowly ovate to elliptic, 1.3–3.7 × 0.4–1.6 cm, margin entire, strongly revolute, adaxially green, scabridulous, verrucose-pubescent, abaxially densely white tomentose or arachnoid, including the midrib. <bold><italic>Capitula</italic></bold> 1.5 cm in diameter, radiate, numerous, 3–10(-20), in corymbiform synflorescences, terminal on current-year lateral branches. <bold><italic>Peduncles</italic></bold> slender, 5–10 mm long. <bold><italic>Involucres</italic></bold> campanulate or broadly campanulate, 5–6 × 5–7 mm. <bold><italic>Phyllaries</italic></bold> 4–5-seriate, imbricate, outer phyllaries ovate, ca. 1.2 mm long, narrowly lanceolate, inner phyllaries unequal, lanceolate, 3–4 × ca. 1 mm.</p><fig id="F17" position="float" orientation="portrait"><object-id xmlns:xlink="http://www.w3.org/1999/xlink" content-type="doi" xlink:type="simple">10.3897/phytokeys.259.155606.figure17</object-id><object-id xmlns:xlink="http://www.w3.org/1999/xlink" content-type="arpha" xlink:type="simple">A00B5A7A-047B-540F-8B27-596856E49979</object-id><label>Figure 17.</label><caption><p><italic><tp:taxon-name><tp:taxon-name-part taxon-name-part-type="genus" reg="Homostylium">Homostylium</tp:taxon-name-part><tp:taxon-name-part taxon-name-part-type="species" reg="polium">polium</tp:taxon-name-part></tp:taxon-name></italic> (Schneid.) Z.X.Fu. <bold>A.</bold> Habit; <bold>B.</bold> Habitat; <bold>C.</bold> Capitula (lateral view, showing the involucre); <bold>D.</bold> Abaxial surface of leaves; <bold>E.</bold> Capitula; <bold>F.</bold> Branches of stem (showing capitula terminal on lateral branches). Photographed by Z. X. Fu from Z. X. Fu 2918 (PE).</p></caption><graphic xmlns:xlink="http://www.w3.org/1999/xlink" xlink:href="phytokeys-259-027_article-155606__-g017.jpg" position="float" orientation="portrait" xlink:type="simple" id="oo_1355118.jpg"><uri content-type="original_file" xlink:type="simple">https://binary.pensoft.net/fig/1355118</uri></graphic></fig></tp:treatment-sec><tp:treatment-sec sec-type="distribution" id="SECID0EOZDI"><title>Distribution.</title><p>Endemic to China, Sichuan, Xiaojin (Fig. <xref ref-type="fig" rid="F18">18</xref>).</p><fig id="F18" position="float" orientation="portrait"><object-id xmlns:xlink="http://www.w3.org/1999/xlink" content-type="doi" xlink:type="simple">10.3897/phytokeys.259.155606.figure18</object-id><object-id xmlns:xlink="http://www.w3.org/1999/xlink" content-type="arpha" xlink:type="simple">9915A921-7848-59F2-B7AD-5768B26E75E6</object-id><label>Figure 18.</label><caption><p>Distribution of <italic><tp:taxon-name><tp:taxon-name-part taxon-name-part-type="genus" reg="Homostylium">Homostylium</tp:taxon-name-part><tp:taxon-name-part taxon-name-part-type="species" reg="polium">polium</tp:taxon-name-part></tp:taxon-name></italic>. China is centrally located on the map.</p></caption><graphic xmlns:xlink="http://www.w3.org/1999/xlink" xlink:href="phytokeys-259-027_article-155606__-g018.jpg" position="float" orientation="portrait" xlink:type="simple" id="oo_1355119.jpg"><uri content-type="original_file" xlink:type="simple">https://binary.pensoft.net/fig/1355119</uri></graphic></fig></tp:treatment-sec><tp:treatment-sec sec-type="habitat" id="SECID0EQ1DI"><title>Habitat.</title><p>Shrubland of arid river valleys. 2000–2700 m.</p><fig id="F19" position="float" orientation="portrait"><object-id xmlns:xlink="http://www.w3.org/1999/xlink" content-type="doi" xlink:type="simple">10.3897/phytokeys.259.155606.figure19</object-id><object-id xmlns:xlink="http://www.w3.org/1999/xlink" content-type="arpha" xlink:type="simple">EF2DD38A-D5BD-5411-9A74-850502EC2913</object-id><label>Figure 19.</label><caption><p><italic><tp:taxon-name><tp:taxon-name-part taxon-name-part-type="genus" reg="Homostylium">Homostylium</tp:taxon-name-part><tp:taxon-name-part taxon-name-part-type="species" reg="polium">polium</tp:taxon-name-part></tp:taxon-name></italic> (Schneid.) Z.X.Fu. <bold>A.</bold> Habit; <bold>B.</bold> Capitulum; <bold>C.</bold> Involucral bracts; <bold>D.</bold> Ray floret; <bold>E.</bold> Style branches of ray floret; <bold>F.</bold> Disc floret; <bold>G.</bold> Style branches of disc floret; <bold>H.</bold> Stamen of disc floret; <bold>I.</bold> Pappus bristle. Drawn by Z. J. Chen.</p></caption><graphic xmlns:xlink="http://www.w3.org/1999/xlink" xlink:href="phytokeys-259-027_article-155606__-g019.jpg" position="float" orientation="portrait" xlink:type="simple" id="oo_1355120.jpg"><uri content-type="original_file" xlink:type="simple">https://binary.pensoft.net/fig/1355120</uri></graphic></fig></tp:treatment-sec><tp:treatment-sec sec-type="phenology" id="SECID0EF3DI"><title>Phenology.</title><p>Flowering and Fruiting ca. July to September.</p></tp:treatment-sec><tp:treatment-sec sec-type="etymology" id="SECID0EK3DI"><title>Etymology.</title><p>The specific epithet “<italic>polium</italic>” is derived from the Greek “<italic>polios</italic>”, meaning “gray” or “hoary”, combined with the Latin neuter suffix “-<italic>um</italic>”. The name likely refers to the grayish indumentum on the stems or the adaxial leaf surface.</p></tp:treatment-sec><tp:treatment-sec sec-type="material" id="SECID0E53DI"><title>Specimens examined.</title><p><bold>China</bold> • <bold>Sichuan</bold>: Xiaojin, Z. X. Fu 2918 (PE), 2919 (PE), 2920 (PE), 2921 (PE), 2922 (PE), 2923 (PE), 2924 (PE), 2925 (PE), 2927 (PE), E. H. Wilson 2233 (A 00003825, US 01696632).</p></tp:treatment-sec><tp:treatment-sec sec-type="notes" id="SECID0EI4DI"><title>Notes.</title><p>Xiaojin County is located at the junction of the China-Japan Forest Subregion and the China-Himalayan Plant Subregion, resulting in a diverse vegetation composition. Compared to surrounding areas, the county faces harsh environmental conditions, characterized by water scarcity and aridity. A distinctive feature of the region is the widespread presence of mesophotic, drought-tolerant sparse shrub vegetation. It also underscores the restricted distribution of <italic><tp:taxon-name><tp:taxon-name-part taxon-name-part-type="genus" reg="Homostylium">H.</tp:taxon-name-part><tp:taxon-name-part taxon-name-part-type="species" reg="polium">polium</tp:taxon-name-part></tp:taxon-name></italic>. Based on combined ITS and ETS data, <xref ref-type="bibr" rid="B10">Fu et al. (2019)</xref> reconstructed a BI phylogenetic tree for <italic><tp:taxon-name><tp:taxon-name-part taxon-name-part-type="genus" reg="Aster">Aster</tp:taxon-name-part></tp:taxon-name></italic>, including five <italic><tp:taxon-name><tp:taxon-name-part taxon-name-part-type="genus" reg="Homostylium">Homostylium</tp:taxon-name-part></tp:taxon-name></italic> species. The results showed that <italic><tp:taxon-name><tp:taxon-name-part taxon-name-part-type="genus" reg="Homostylium">H.</tp:taxon-name-part><tp:taxon-name-part taxon-name-part-type="species" reg="polium">polium</tp:taxon-name-part></tp:taxon-name></italic> is more closely related to <italic><tp:taxon-name><tp:taxon-name-part taxon-name-part-type="genus" reg="Homostylium">H.</tp:taxon-name-part><tp:taxon-name-part taxon-name-part-type="species" reg="argyropholium">argyropholium</tp:taxon-name-part></tp:taxon-name></italic>, compared to <italic><tp:taxon-name><tp:taxon-name-part taxon-name-part-type="genus" reg="Homostylium">H.</tp:taxon-name-part><tp:taxon-name-part taxon-name-part-type="species" reg="lavandulifolium">lavandulifolium</tp:taxon-name-part></tp:taxon-name></italic>. These three species, together with <italic><tp:taxon-name><tp:taxon-name-part taxon-name-part-type="genus" reg="Homostylium">H.</tp:taxon-name-part><tp:taxon-name-part taxon-name-part-type="species" reg="albescens">albescens</tp:taxon-name-part></tp:taxon-name></italic> and <italic><tp:taxon-name><tp:taxon-name-part taxon-name-part-type="genus" reg="Homostylium">H.</tp:taxon-name-part><tp:taxon-name-part taxon-name-part-type="species" reg="fulgidulum">fulgidulum</tp:taxon-name-part></tp:taxon-name></italic>, cluster into a monophyletic clade, with <italic><tp:taxon-name><tp:taxon-name-part taxon-name-part-type="genus" reg="Homostylium">H.</tp:taxon-name-part><tp:taxon-name-part taxon-name-part-type="species" reg="fulgidulum">fulgidulum</tp:taxon-name-part></tp:taxon-name></italic> positioned as the basal species.</p></tp:treatment-sec><tp:treatment-sec><!--Section generated to contain objects referenced in tp:taxon-treatment.--><supplementary-material xmlns:xlink="http://www.w3.org/1999/xlink" id="S1" position="float" orientation="portrait" xlink:type="simple"><object-id content-type="doi" xlink:type="simple">10.3897/phytokeys.259.155606.suppl1</object-id><object-id content-type="arpha" xlink:type="simple">AF9E6B07-A83E-5575-98A7-316BF7F55115</object-id><label>Supplementary material 1</label><caption><p>Supplementary information</p></caption><statement content-type="dataType"><label>Data type</label><p>pdf</p></statement><statement content-type="notes"><label>Explanation note</label><p>The supplementary file provides 40 images of the type specimens examined for the taxa discussed in this study.</p></statement><media xlink:href="phytokeys-259-027_article-155606__-s001.pdf" mimetype="application" mime-subtype="pdf" position="float" orientation="portrait" xlink:type="simple" id="oo_1355121.pdf"><uri content-type="original_file" xlink:type="simple">https://binary.pensoft.net/file/1355121</uri></media><permissions><license xlink:type="simple"><license-p>This dataset is made available under the Open Database License (http://opendatacommons.org/licenses/odbl/1.0/). The Open Database License (ODbL) is a license agreement intended to allow users to freely share, modify, and use this Dataset while maintaining this same freedom for others, provided that the original source and author(s) are credited.</license-p></license></permissions><attrib specific-use="authors">Xinyu Chen, Zhixi Fu</attrib></supplementary-material></tp:treatment-sec><ref-list><ref id="B10"><mixed-citation xmlns:xlink="http://www.w3.org/1999/xlink" xlink:type="simple"><person-group><name name-style="western"><surname>Fu</surname><given-names>ZX</given-names></name><name name-style="western"><surname>Zhang</surname><given-names>GJ</given-names></name><name name-style="western"><surname>Shao</surname><given-names>YZ</given-names></name><name name-style="western"><surname>Liu</surname><given-names>YY</given-names></name><name name-style="western"><surname>Yang</surname><given-names>XC</given-names></name><name name-style="western"><surname>Gao</surname><given-names>TG</given-names></name><name name-style="western"><surname>Tian</surname><given-names>XY</given-names></name></person-group> (<year>2019</year>) <article-title>Rediscovery of <tp:taxon-name><tp:taxon-name-part taxon-name-part-type="genus">Aster</tp:taxon-name-part><tp:taxon-name-part taxon-name-part-type="species">polius</tp:taxon-name-part></tp:taxon-name> (<tp:taxon-name><tp:taxon-name-part taxon-name-part-type="tribe">Astereae</tp:taxon-name-part></tp:taxon-name>: <tp:taxon-name><tp:taxon-name-part taxon-name-part-type="family">Asteraceae</tp:taxon-name-part></tp:taxon-name>), a rare and endemic species from China, after one century.</article-title><source>Phytotaxa</source><volume>423</volume>(<issue>4</issue>): <fpage>247</fpage>–<lpage>258</lpage>. <ext-link xlink:href="10.11646/phytotaxa.423.4.3" ext-link-type="doi" xlink:type="simple">https://doi.org/10.11646/phytotaxa.423.4.3</ext-link></mixed-citation></ref></ref-list></tp:taxon-treatment>
